# Supplementary material for: Effects of Chromium Propionate and Calcium Propionate on Lactation Performance and Rumen Microbiota in Postpartum Heat-Stressed Holstein Dairy Cows
Source: Microorganisms. 2023 Jun 21;11(7):1625. doi: 10.3390/microorganisms11071625 (PMC10383091; doi:10.3390/microorganisms11071625)
Supplement: Supplementary file 1 [file microorganisms-11-01625-s001.zip]

Archive with 4 entries (3 files):
- Supplementary Files/
- Supplementary Files/Supplementary Data S2.xls
- Supplementary Files/Supplementary Data S3.xls
- Supplementary Files/Supplementary Date S1.xls
