# Supplementary material for: Effects of Chromium Propionate and Calcium Propionate on Lactation Performance and Rumen Microbiota in Postpartum Heat-Stressed Holstein Dairy Cows
Source: Microorganisms. 2023 Jun 21;11(7):1625. doi: 10.3390/microorganisms11071625 (PMC10383091; doi:10.3390/microorganisms11071625)
Supplement: Supplementary file 1 [file microorganisms-11-01625-s001.zip › Supplementary Files/Supplementary Data S2.xls]

pathway	description	C1	C2	C3	C4	C5	A1	A2	A3	A4	A5	B1	B2	B3	B4	B5
ko00010	Glycolysis / Gluconeogenesis	406.652	387.691	391.025	406.355	411.371	427.432	406.961	419.71	423.97	419.133	420.836	451.224	402.864	416.279	411.344
ko00020	Citrate cycle (TCA cycle)	432.886	429.149	410.404	450.504	442.995	422.052	427.083	450.264	446.551	448.088	493.907	407.432	438.855	450.654	444.912
ko00030	Pentose phosphate pathway	595.509	609.987	623.613	589.906	614.197	616.198	605.463	595.87	612.335	598.446	582.999	617	587.696	592.134	588.879
ko00040	Pentose and glucuronate interconversions	321.049	244.639	238.042	303.444	245.273	288.313	289.167	316.794	331.411	364.932	272.513	332.271	317.606	341.084	308.696
ko00051	Fructose and mannose metabolism	427.838	376.072	373.197	438.484	395.776	397.393	401.836	435.254	443.539	459.883	447.703	494.593	418.126	441.62	421.03
ko00052	Galactose metabolism	417.645	336.495	340.466	410.016	353.143	418.585	384.597	439.245	435.718	461.305	394.969	472.585	406.566	434.071	406.4
ko00053	Ascorbate and aldarate metabolism	77.0921	117.841	60.0175	82.4357	85.9119	69.036	82.0735	77.3069	82.4892	83.4506	78.0229	76.7941	75.4675	82.5343	75.3858
ko00061	Fatty acid biosynthesis	549.648	604.266	537.749	545.518	572.971	681.251	603.92	511.062	584.783	572.098	547.089	574.799	585.621	594.981	594.404
ko00071	Fatty acid metabolism	122.815	96.1812	122.182	117.044	114.508	111.491	120.896	135.669	124.777	120.252	122.866	113.756	122.859	129.063	125.248
ko00072	Synthesis and degradation of ketone bodies	111.881	44.422	136.756	76.165	69.5485	109.289	126.004	89.3852	99.3565	104.659	63.2292	72.8943	136.445	128.892	129.15
ko00100	Steroid biosynthesis	0.175942	0.238329	0.137665	0.201309	0.0856646	0.257389	0.266641	0.111315	0.289595	0.178808	0.114716	0.206946	0.348152	0.647934	0.710655
ko00120	Primary bile acid biosynthesis	11.2858	3.19282	15.0753	6.27024	9.08109	7.91456	9.04952	14.5651	9.99885	6.69339	5.84572	20.1194	7.91447	6.95949	10.1489
ko00121	Secondary bile acid biosynthesis	101.554	28.7066	135.484	56.3829	81.7298	70.9437	81.4457	130.914	89.8521	60.2405	52.4968	180.994	71.0848	62.4959	91.2907
ko00130	Ubiquinone and other terpenoid-quinone biosynthesis	197.518	344.995	150.559	241.394	264.856	164.896	207.482	216.863	210.773	221.411	258.719	207.081	182.567	217.77	193.087
ko00140	Steroid hormone biosynthesis	1.16992	0.624109	1.04196	0.716988	1.22901	0.48247	1.07848	0.751561	1.07635	0.387264	1.08225	1.3434	0.942998	0.820762	1.10853
ko00190	Oxidative phosphorylation	187.597	181.555	175.428	194.508	195.6	185.942	190.124	192.687	196.541	196.937	210.537	191.998	186.795	198.072	191.768
ko00195	Photosynthesis	227.72	215.899	243.608	232.803	239.77	201.18	232.923	240.452	234.013	224.542	243.358	0	221.766	0	225.221
ko00196	Photosynthesis - antenna proteins	0.315415	0.214194	0.320832	0.159639	0.12334	0.451499	0.206015	0.0978583	0.109995	0.116772	0.0655514	0	0.0747994	0	0.169793
ko00230	Purine metabolism	358.8	368.137	359.016	365.802	373.329	346.781	358.48	369.255	364.049	359.341	378.548	362.729	352.275	361.305	356.761
ko00240	Pyrimidine metabolism	510.359	491.885	488.245	516.894	510.737	485.244	505.216	521.454	520.269	522.528	534.335	514.386	504.876	520.448	508.945
ko00250	Alanine, aspartate and glutamate metabolism	746.517	676.095	687.915	752.403	709.538	713.659	730.485	764.642	768.416	782.185	753.609	765.636	737.712	763.844	743.072
ko00253	Tetracycline biosynthesis	0	0	0	0	0	0	0	0	0	0	0	0	0	0	0
ko00260	Glycine, serine and threonine metabolism	465.567	426.144	458.905	467.142	457.179	463.693	456.529	476.877	464.455	468.434	473.182	457.796	457.462	467.928	463.276
ko00270	Cysteine and methionine metabolism	527.501	464.976	548.896	516.049	505.487	527.532	512.757	531.103	516.858	517.223	528.32	518.473	528.36	516.588	524.813
ko00280	Valine, leucine and isoleucine degradation	150.661	109.681	130.383	135.847	109.342	142.525	150.322	143.022	147.505	154.331	113.075	133.769	163.517	168.555	161.177
ko00281	Geraniol degradation	13.9948	0	8.37963	12.2295	9.35033	20.3938	18.9382	0	20.3277	15.4731	10.0006	13.4319	19.7306	28.4484	23.8489
ko00290	Valine, leucine and isoleucine biosynthesis	895.034	869.16	914.383	881.744	834.31	936.531	898.4	902.18	881.016	904.254	815.872	881.808	901.593	900.331	897.447
ko00300	Lysine biosynthesis	643.43	601.161	647.999	629.423	613.227	668.083	630.391	649.408	639.761	641.728	609.732	661.68	642.815	639.595	641.974
ko00310	Lysine degradation	52.6719	27.4702	53.5384	46.4902	40.0261	53.1601	54.6234	48.7842	54.2776	52.1923	45.2195	45.919	58.3342	59.221	58.1707
ko00311	Penicillin and cephalosporin biosynthesis	0.94067	0.271779	0.405947	0.616815	0.374368	1.31982	1.07759	0.705716	0.836943	1.19154	0.449316	0.574832	1.63159	1.74288	1.48498
ko00312	beta-Lactam resistance	33.6187	8.02349	19.018	20.7214	14.6509	40.7054	37.8893	16.9601	36.7028	41.9431	17.2606	26.7172	46.6978	33.9222	37.0841
ko00330	Arginine and proline metabolism	309.612	266.542	291.257	304.094	273.244	301.177	304.088	302.511	308.189	320.431	278.391	299.859	315.574	314.922	310.5
ko00340	Histidine metabolism	514.39	469.908	496.848	520.368	488.428	521.132	518.102	512.088	516.279	525.269	489.043	535.526	520.626	523.631	522.896
ko00350	Tyrosine metabolism	92.7899	107.965	89.6191	94.8889	99.0614	87.2429	93.0844	94.4046	91.032	91.5218	96.3112	86.8003	91.9698	95.8109	94.0169
ko00360	Phenylalanine metabolism	140.321	138.67	112.536	140.302	125.476	123.308	133.162	136.062	137.164	148.041	132.657	132.09	141.935	146.975	140.115
ko00361	Chlorocyclohexane and chlorobenzene degradation	1.90479	0.779322	2.42155	1.89145	1.14566	3.33993	1.82957	2.47233	3.1353	2.09425	1.08891	18.322	2.6812	3.26362	3.36774
ko00362	Benzoate degradation	44.5713	40.4659	62.9017	36.2379	37.9326	44.3665	46.9491	38.5975	33.8068	32.4326	24.9932	35.5745	50.2583	38.0685	46.0742
ko00363	Bisphenol degradation	72.4748	0	85.7595	51.8839	46.1884	76.2126	0	0	0	0	37.5253	0	0	61.0134	0
ko00364	Fluorobenzoate degradation	0.709196	0	0	0	0	0	0	0	0	0	0	0	0	1.70868	0
ko00380	Tryptophan metabolism	51.7816	46.5365	54.6239	46.4703	47.3056	54.5997	57.2866	49.2102	52.4904	50.4998	44.5703	47.2632	56.089	56.4212	55.7131
ko00400	Phenylalanine, tyrosine and tryptophan biosynthesis	558.378	531.579	566.339	555.163	538.116	540.34	549.548	558.205	545.925	557.473	532.256	543.202	559.43	551.845	553.058
ko00410	beta-Alanine metabolism	198.663	165.218	185.672	197.885	186.06	170.638	198.277	194.433	204.597	209.208	214.33	0	203.979	210.261	205.004
ko00430	Taurine and hypotaurine metabolism	243.906	225.53	243.969	244.873	242.846	218.652	247.46	254.13	255.257	243.226	262.07	257.966	243.404	253.388	250.961
ko00440	Phosphonate and phosphinate metabolism	35.3399	63.8524	46.2642	31.4286	44.5474	27.8956	38.3866	29.9086	27.7805	22.2368	22.4779	29.1979	37.2572	26.83	33.4786
ko00450	Selenocompound metabolism	389.974	341.317	395.85	382.106	362.049	365.803	390.806	398.761	388.02	381.507	367.236	389.979	395.594	395.26	395.782
ko00460	Cyanoamino acid metabolism	0	307.358	0	0	0	0	0	0	0	0	0	0	0	0	0
ko00471	D-Glutamine and D-glutamate metabolism	927.989	871.782	951.235	923.254	930.058	904.052	911.957	948.012	919.127	919.069	963.121	907.786	915.383	922.625	922.315
ko00472	D-Arginine and D-ornithine metabolism	91.6939	78.2291	137.24	81.6332	64.438	19.3195	73.121	66.0416	19.0154	22.4203	33.0955	25.822	95.7755	45.1184	80.2449
ko00473	D-Alanine metabolism	670.637	610.362	681.528	654.385	651.352	670.903	656.304	662.917	647.297	646.679	662.541	628.15	672.488	655.709	672.202
ko00480	Glutathione metabolism	186.766	322.565	190.111	213.96	244.17	167.492	203.411	204.176	188.393	182.414	220.351	183.866	178.452	189.73	186.192
ko00500	Starch and sucrose metabolism	442.717	321.551	380.642	435.329	373.844	439.007	409.576	470.251	463.934	480.658	437.038	484.009	436.953	461.6	440.186
ko00510	N-Glycan biosynthesis	33.8934	22.3903	31.8295	34.9872	30.4797	28.9846	30.7325	34.2193	33.7796	33.5027	38.236	31.8721	32.9759	35.5936	34.3727
ko00511	Other glycan degradation	650.088	447.072	421.066	706.427	605.47	527.394	572.51	701.063	720.281	762.777	795.357	740.673	606.542	720.397	641.686
ko00520	Amino sugar and nucleotide sugar metabolism	446.029	423.015	404.553	451.929	430.864	432.257	431.199	463.011	459.214	468.626	457.029	496.467	440.832	458.699	444.728
ko00521	Streptomycin biosynthesis	754.722	608.629	636.74	761.922	671.927	764.9	711.695	813.006	818.646	842.954	791.174	781.526	736.925	821.32	754.746
ko00524	Butirosin and neomycin biosynthesis	0	0	93.25	0	0	0	0	0	160.275	0	0	0	0	0	0
ko00531	Glycosaminoglycan degradation	221.89	156.902	133.352	241.875	216.27	155.995	194.058	238.06	244.559	257.382	287.007	269.296	205.818	243.583	220.522
ko00540	Lipopolysaccharide biosynthesis	503.347	691.016	506.81	590.334	596.065	337.398	500.338	522.489	475.5	491.368	607.924	462.162	482.375	514.16	497.182
ko00550	Peptidoglycan biosynthesis	781.946	761.348	787.741	788.722	792.759	806.568	774.02	794.414	793.33	785.582	833.91	781.736	776.843	787.285	787.478
ko00561	Glycerolipid metabolism	138.744	145.362	160.96	131.138	141.063	147.561	142.569	129.721	133.508	127.709	128.384	141.635	140.03	130.092	138.45
ko00562	Inositol phosphate metabolism	100.637	91.9228	79.3573	103.504	91.3402	83.1855	90.8059	109.849	103.926	110.523	108.579	100.559	94.6186	106.262	96.248
ko00564	Glycerophospholipid metabolism	201.293	221.728	195.123	203.021	208.482	207.855	206.986	204.915	203.922	204.822	214.285	213.718	199.355	202.587	201.921
ko00590	Arachidonic acid metabolism	0	0	0	0	0	0	0	0	0	0	0	0	0	81.9348	0
ko00591	Linoleic acid metabolism	74.9097	33.5118	85.6972	53.21	46.6389	79.0598	68.7108	62.6916	66.5244	57.3252	38.4414	61.9979	80.9523	65.1683	77.1842
ko00600	Sphingolipid metabolism	0	0	127.538	168.564	0	135.389	143.217	174.005	174.174	0	188.139	0	146.012	167.479	154.934
ko00601	Glycosphingolipid biosynthesis - lacto and neolacto series	0.164178	0.0288339	0	0.039187	0.0664134	0.084723	0.0508436	0.129099	0.154416	0.168421	0.110305	0.0964407	0.306547	0.353304	0.23771
ko00620	Pyruvate metabolism	377.49	407.388	372.355	368.338	385.427	434.51	397.188	362.859	391.036	386.561	360.645	388.892	391.692	386.189	391.312
ko00621	Dioxin degradation	23.7157	0	31.5039	32.0762	0	70.6179	0	0	28.2948	20.4872	0	34.107	21.7555	21.3551	23.1197
ko00622	Xylene degradation	0	0	20.4288	0	0	48.946	0	0	0	0	0	0	0	0	0
ko00623	Toluene degradation	141.666	0	127.28	162.275	167.403	107.332	0	0	141.626	0	0	0	130.829	146.753	0
ko00624	Polycyclic aromatic hydrocarbon degradation	0	0	0	0	0.0750882	0.21518	0	0	0	0	0.0944713	0	0.109218	0	0
ko00625	Chloroalkane and chloroalkene degradation	88.4431	68.6952	113.851	69.5783	68.4913	90.1257	88.1936	81.162	75.6957	63.1708	47.208	0	97.9352	76.9354	91.1983
ko00626	Naphthalene degradation	0	32.4015	0	0	0	0	0	29.2948	0	0	0	0	0	0	0
ko00627	Aminobenzoate degradation	15.6473	17.1538	19.6971	14.0508	16.4856	22.8675	18.8922	15.7754	16.6129	15.5787	15.1241	15.7487	18.364	17.6692	18.9375
ko00630	Glyoxylate and dicarboxylate metabolism	248.422	257.284	240.624	246.98	238.802	232.415	251.684	244.778	249.341	256.175	224.494	249.589	251.178	253.555	248.604
ko00633	Nitrotoluene degradation	48.4309	17.2082	43.3241	29.6873	26.6508	104.518	50.5777	28.0069	48.5754	51.5008	22.0785	40.6379	64.4538	49.2128	59.2324
ko00640	Propanoate metabolism	229.136	215.093	221.024	217.419	206.794	257.282	240.666	220.407	230.488	233.963	208.034	228.662	245.01	238.339	242.107
ko00642	Ethylbenzene degradation	0	0	0	0	0	71.4773	0	0	0	0	0	0	43.6408	40.3097	0
ko00643	Styrene degradation	8.20466	2.17342	18.8455	5.72338	4.89772	13.2497	0	6.86799	8.97834	10.0801	4.47583	5.61342	12.2739	13.5505	10.6327
ko00650	Butanoate metabolism	243.938	242.917	255.319	236.865	227.727	235.928	245.465	236.209	230.28	237.153	225.896	224.703	252.534	239.374	245.924
ko00660	C5-Branched dibasic acid metabolism	664.798	761.977	759.11	690.858	670.513	666.516	682.763	706.08	629.801	635.864	656.809	640.595	651.196	641.747	660.181
ko00670	One carbon pool by folate	822.167	754.838	762.117	837.784	819.048	760.75	795.741	841.687	839.641	853.627	894.217	835.282	805.844	841.185	815.895
ko00680	Methane metabolism	162.463	158.165	159.773	158.389	164.948	187.773	165.94	158.535	169.533	165.359	159.071	164.215	164.888	164.496	166.318
ko00710	Carbon fixation in photosynthetic organisms	688.605	645.171	666.978	705.45	705.273	662.501	679.937	703.298	713.058	712.318	758.323	691.696	671.896	704.412	686.051
ko00720	Carbon fixation pathways in prokaryotes	489.198	452.635	464.681	491.821	468.721	482.136	481.567	496.507	498.573	505.963	511.162	468.351	500.354	505.981	499.599
ko00730	Thiamine metabolism	701.112	569.9	664.869	664.184	594.986	690.049	671.212	687.675	688.582	723.735	602.285	664.717	708.67	696.091	684.801
ko00740	Riboflavin metabolism	385.307	399.26	398.386	395.569	408.059	344.596	388.793	370.768	379.34	379.749	394.886	349.247	384.861	380.926	381.475
ko00750	Vitamin B6 metabolism	559.723	639.138	527.818	600.129	601.69	487.33	544.85	594.098	547.741	564.636	615.942	540.927	534.05	557.533	542.257
ko00760	Nicotinate and nicotinamide metabolism	476.852	478.403	476.99	500.231	516.772	456.606	474.438	502.353	501.995	490.34	561.341	486.815	463.058	487.618	477.321
ko00770	Pantothenate and CoA biosynthesis	751.584	718.756	758.278	740.972	709.437	731.494	739.608	764.228	738.142	755.265	747.071	732.726	752.818	758.801	754.752
ko00780	Biotin metabolism	408.852	575.811	517.921	414.293	468.608	370.704	460.647	378.416	362.587	332.611	344.916	346.39	424.733	386.522	433.721
ko00785	Lipoic acid metabolism	504.295	514.738	265.574	508.124	480.836	454.357	461.465	535.767	531.536	602.411	491.793	503.469	482.154	564.992	487.545
ko00790	Folate biosynthesis	500.677	584.229	500.103	564.407	599.38	386.98	514.843	551.315	533.235	513.247	629.784	502.046	477.253	520.946	499.385
ko00791	Atrazine degradation	0.480165	0	0	0.311412	0.265397	1.28814	0	0.574145	0.545495	0.565803	0.325015	0.407944	0.633006	1.03533	0.828223
ko00830	Retinol metabolism	4.99714	2.93719	9.6477	4.4471	6.50698	2.02921	5.07398	9.3516	4.7596	2.16141	6.73249	4.81345	3.69433	4.13414	5.17907
ko00860	Porphyrin and chlorophyll metabolism	293.046	251.547	306.406	264.64	248.326	267.143	286.914	256.209	262.624	278.956	219.203	233.71	308.065	275.714	284.784
ko00900	Terpenoid backbone biosynthesis	562.999	512.196	599.933	567.829	576.146	558.09	563.976	572.322	561.792	548.73	599.863	546.752	561.309	559.539	566.773
ko00903	Limonene and pinene degradation	25.3409	0	0	0	0	38.8643	0	0	0	0	0	24.7813	33.3749	31.619	32.4865
ko00906	Carotenoid biosynthesis	0.945792	0.273243	0.441164	0.573901	0.394843	1.44482	1.05729	0.575213	0.955177	1.02863	0.490915	0.448488	1.95131	2.15007	1.46724
ko00908	Zeatin biosynthesis	354.446	304.615	320.455	374.116	357.394	318.543	339.629	372.267	372.823	374.071	414.721	361.163	343.185	370.859	354.505
ko00909	Sesquiterpenoid biosynthesis	0	0	0	0	0	0.00478864	0	0	0	0	0	0	0	0	0
ko00910	Nitrogen metabolism	247.378	217.395	240.097	251.371	235.734	228.972	240.546	251.305	246.638	248.556	251.909	247.747	245.536	245.249	244.969
ko00920	Sulfur metabolism	291.881	277.404	286.559	296.045	283.754	288.871	293.886	295.419	294.906	292.949	293.913	303.144	294.983	296.262	296.721
ko00930	Caprolactam degradation	1.22433	0.387197	1.32572	0.902333	0.742445	1.96499	1.08991	3.24728	1.25465	1.09979	1.04031	0.54163	2.09773	2.9359	2.0112
ko00941	Flavonoid biosynthesis	0.457219	0.214812	0.286128	0.309769	0.297866	0.397457	0.423622	0.380185	0.514226	0.71523	0.392901	0.522387	1.50533	1.27536	0.872595
ko00943	Isoflavonoid biosynthesis	0.00875248	0	0.015425	0.010565	0	0.0307838	0	0	0.0196424	0	0	0	0.00623365	0	0
ko00960	Tropane, piperidine and pyridine alkaloid biosynthesis	210.017	0	201.738	222.818	0	172.398	208.362	209.937	205.348	210.746	231.694	0	205.265	211.591	207.621
ko00965	Betalain biosynthesis	0	0	0	0	0	0	0	0	0	0	0	0	0	0	0
ko00970	Aminoacyl-tRNA biosynthesis	677.179	636.947	702.264	669.28	674.45	682.599	674.705	684.498	674.739	664.246	684.143	667.311	676.124	674.636	677.438
ko00980	Metabolism of xenobiotics by cytochrome P450	0	0	0	0	0	0	0	0	0	0	0	0	5.55579	0	0
ko00983	Drug metabolism - other enzymes	636.325	598.691	576.007	653.028	628.871	551.169	624.973	0	651.905	667.905	683.463	639.825	627.757	654.153	632.529
ko01040	Biosynthesis of unsaturated fatty acids	150.152	130.661	111.329	140.907	128.799	160.695	146.829	143.441	159.226	169.285	132.824	151.759	156.932	167.675	154.035
ko01051	Biosynthesis of ansamycins	1445.84	1035.39	1650.39	1298.43	1318.32	1728.47	1548.13	1343.4	1544.89	1439.26	1290.73	1419.25	1530.43	1477.46	1506.69
ko01053	Biosynthesis of siderophore group nonribosomal peptides	32.161	43.2716	22.9244	40.2241	40.965	23.9055	32.8748	35.977	36.8251	37.9622	46.9554	35.7897	29.8535	35.8565	31.9709
ko01055	Biosynthesis of vancomycin group antibiotics	929.619	882.142	915.568	950.25	942.182	934.408	932.56	970.522	959.28	928.128	973.369	849.113	926.988	964.216	951.542
ko01056	Biosynthesis of type II polyketide backbone	0	0	0	0	0	0.0159629	0	0	0	0	0	0	0.0145442	0	0
ko01057	Biosynthesis of type II polyketide products	0	0	0	0	0	0	0	0	0	0	0	0	0	0	0
ko02010	ABC transporters	189.683	200.064	221.173	171.205	184.729	210.768	189.034	181.828	171.944	167.927	154.221	170.199	191.704	170.996	183.892
ko02020	Two-component system	98.1217	93.9817	111.252	87.7264	93.4327	117.963	102.687	88.7995	94.0617	92.5649	79.4366	89.8716	103.104	92.6511	99.5151
ko02030	Bacterial chemotaxis	421.761	334.79	492.147	343.089	380.61	559.269	442.805	355.754	407.684	419.437	323.436	358.144	450.985	391.066	419.558
ko02040	Flagellar assembly	275.005	432.292	342.216	242.531	346.595	378.016	329.337	218.799	262.365	257.274	231.54	214.348	299.773	242.589	275.237
ko02060	Phosphotransferase system (PTS)	53.4845	153.054	71.6245	64.0284	82.4271	45.537	59.8833	53.917	42.1288	39.5861	40.1466	159.079	46.2898	38.5218	48.684
ko03008	Ribosome biogenesis in eukaryotes	23.5712	29.4347	24.7381	24.1458	26.6895	22.4804	23.9784	25.6788	23.4252	22.5403	24.9005	22.688	22.5378	23.0406	22.866
ko03010	Ribosome	686.759	646.331	698.191	686.772	693.301	677.66	683.07	701.607	690.757	682.017	715.606	674.276	680.089	689.928	687.297
ko03013	RNA transport	15.4181	18.4315	14.8922	16.646	17.8758	16.8478	17.4128	15.0256	17.7695	16.3221	16.9663	17.9377	15.4834	16.8475	16.3069
ko03015	mRNA surveillance pathway	0	0	0	0	0	0	0	0	0	0	0	0	0	0	0
ko03018	RNA degradation	241.619	263.762	240.473	247.482	255.303	238.017	247.036	248.171	245.913	240.217	246.446	239.353	240.295	246.622	243.96
ko03020	RNA polymerase	487.25	377.006	434.489	483.97	454.513	517.739	484.942	474.692	517.408	526.726	516.64	486.561	497.994	509.859	500.622
ko03022	Basal transcription factors	0	0	0	0	0	0	0	0	0	0	0	0	0	0	0
ko03030	DNA replication	512.61	502.482	511.469	515.985	518.137	499.901	512.52	525.49	518.276	514.923	529.14	515.814	507.977	519.402	513.226
ko03040	Spliceosome	0	0	0.0139134	0.0175295	0.0110297	0	0	0	0	0	0	0	0	0	0.0452303
ko03050	Proteasome	1.01937	0.0849993	2.41094	0.169127	0.71184	0.0742431	0.107657	3.95741	0.64393	0.0206775	0.503077	0.324147	0.0624194	0.100471	0.106474
ko03060	Protein export	595.112	612.704	605.847	604.285	608.269	599.012	603.624	598.697	598.255	593.195	598.538	574.605	594.524	600.698	598.404
ko03070	Bacterial secretion system	308.982	333.541	302.551	311.145	310.436	314.398	311.257	302.816	303.782	313.283	296.312	289.883	310.778	312.216	311.578
ko03410	Base excision repair	363.826	371.646	374.949	368.388	376.049	384.542	365.048	367.049	358.459	355.941	374.439	361.351	360.63	358.969	363.277
ko03420	Nucleotide excision repair	331.943	289.463	339.431	330.855	329.895	331.875	325.107	348.678	336.446	332.336	351.43	328.807	325.888	332.482	329.347
ko03430	Mismatch repair	695.699	692.064	700.855	706.783	716.076	697.284	700.532	705.981	705.365	701.901	735.96	695.107	690.377	702.498	697.394
ko03440	Homologous recombination	646.12	663.706	642.244	653.931	663.797	626.708	647.533	659.339	653.033	649.826	673.666	645.797	638.551	652.555	645.261
ko03450	Non-homologous end-joining	3.16699	1.1078	2.70487	1.74527	2.12569	28.0432	2.74318	2.28967	2.77231	3.85678	1.20738	2.24495	4.20767	3.85973	4.1076
ko04020	Calcium signaling pathway	0	0	0	0	0	0	0	0	0	0	0.000642408	0	0	0	0
ko04110	Cell cycle	0	0	0	0	0	0	0	0	0.00687469	0	0.00386018	0	0	0	0
ko04112	Cell cycle - Caulobacter	649.678	614.14	642.384	657.117	648.134	624.51	639.584	663.241	654.102	655.267	677.354	642.5	639.533	656.583	645.461
ko04113	Meiosis - yeast	0.478709	0	0.210482	0.470053	0.254978	0.50455	0.595781	0	0	0.487326	0	0.271217	0.942991	0.888004	0.792257
ko04122	Sulfur relay system	287.887	447.075	299.65	281.289	327.733	371.344	332.712	246.421	274.684	275.359	227.911	258.957	307.257	284.683	299.755
ko04141	Protein processing in endoplasmic reticulum	32.8521	25.5561	24.3031	32.41	26.3395	30.8229	30.4985	31.7905	34.0973	38.2282	31.04	32.7017	33.3763	35.8302	32.6821
ko04142	Lysosome	0	0	0	0	0	0	0	0	0	0	0	0	0	0	0
ko04144	Endocytosis	0	0	0	0	0	0	0	0	0	0	0	0	0.000421782	0	0
ko04146	Peroxisome	97.155	107.478	81.5233	107.618	108.06	88.4328	97.1907	111.272	107.042	105.498	116.214	99.5401	92.6447	106.292	97.6299
ko04210	Apoptosis	31.6545	22.6945	21.9822	36.5044	32.0595	21.9047	26.5856	34.7187	34.0339	36.8164	45.0013	33.9695	28.2988	34.7096	30.3064
ko04320	Dorso-ventral axis formation	0	0	0	0	0	0	0	0	0	0	0	0	0	0.00273445	0
ko04512	ECM-receptor interaction	0.042055	0.020596	0.1126	0.169029	0.174988	0	0.078328	0.0574936	0.153206	0.0125122	0.0245807	0.0321469	0.0238947	0.0304627	0.0297138
ko04614	Renin-angiotensin system	0.114483	0.0416491	0.028792	0.0766896	0.0863381	0	0	0	0	0	0	0.0500077	0.0783773	0	0.2135
ko04621	NOD-like receptor signaling pathway	34.7131	33.5689	33.541	35.6621	35.365	35.0733	35.1999	33.1551	35.2907	35.3718	38.1649	34.9881	35.2221	35.5796	35.6636
ko04626	Plant-pathogen interaction	79.4673	90.0635	89.0784	77.0751	85.4312	81.2159	83.3587	74.5938	75.6411	74.7526	80.2143	74.562	81.2124	74.4656	79.4547
ko04910	Insulin signaling pathway	31.4557	16.9279	34.3312	28.7026	26.2101	31.7432	32.0725	30.556	32.3473	32.517	28.7879	33.9579	33.6706	31.8211	33.2061
ko04962	Vasopressin-regulated water reabsorption	0	0	0.00228686	0	0	0	0.00176659	0	0	0	0	0	0	0	0
ko04974	Protein digestion and absorption	39.9198	28.0029	26.8911	45.8994	39.4633	29.8789	35.6968	44.4399	45.1909	47.3149	55.9937	42.7658	37.093	45.5757	39.7185
ko05100	Bacterial invasion of epithelial cells	0.321194	10.0317	0.652796	1.73791	4.30335	0.0587183	1.66864	0.332254	0.384199	0.0513097	1.18747	0.260213	0.0860668	0.114535	0.12439
ko05110	Vibrio cholerae infection	0.00638635	0	0.00449814	0	0	0.0399061	0.000363534	0	0	0	0.00358487	0	0.035754	0	0
ko05111	Vibrio cholerae pathogenic cycle	77.3932	122.395	73.0375	85.5032	100.211	87.016	82.0315	77.0368	80.4967	82.1282	91.5042	85.8884	74.2067	78.8073	77.8221
ko05120	Epithelial cell signaling in Helicobacter pylori infection	62.8826	61.8935	66.4598	65.1433	65.253	60.932	62.4289	62.6494	62.9358	62.7101	67.0421	63.1891	62.4883	61.4752	62.4272
ko05130	Pathogenic Escherichia coli infection	0	0	0	0	0	0	0	0	0	0	0	0	0	0	0
ko05131	Shigellosis	0	0	0	0.0137827	0	0	0	0.0621928	0.0614652	0.0367278	0.0200839	0	0	0	0
ko05143	African trypanosomiasis	3.37466	0.793219	3.7795	1.88956	1.85369	3.7494	3.48537	6.84449	4.15162	2.07791	1.63282	1.68527	3.35417	4.79135	3.49801
ko05145	Toxoplasmosis	0	0.119209	0	0	0	0	0	0	0.451975	0	0	0	0	0	0
ko05146	Amoebiasis	3.19701	2.47282	1.25191	3.29237	1.88225	5.64112	2.63521	2.9286	3.64243	3.89942	1.94784	2.97482	3.99511	4.43728	4.37016
ko05150	Staphylococcus aureus infection	1.28389	0.274568	3.54237	0.559532	0.813082	1.03261	0.739641	0.607351	0.793297	0.552812	0.636543	0.410953	0.532583	0.605941	0.564713
ko05322	Systemic lupus erythematosus	0	0.000181653	0	0	0	0	0	0	0	0	0	0.00159449	0	0.0014271	0
ko05410	Hypertrophic cardiomyopathy (HCM)	0	0	0	0	0	0.0144928	0	0.00216466	0	0	0	0	0	0.0189935	0
