# Supplementary material for: Effects of Chromium Propionate and Calcium Propionate on Lactation Performance and Rumen Microbiota in Postpartum Heat-Stressed Holstein Dairy Cows
Source: Microorganisms. 2023 Jun 21;11(7):1625. doi: 10.3390/microorganisms11071625 (PMC10383091; doi:10.3390/microorganisms11071625)
Supplement: Supplementary file 1 [file microorganisms-11-01625-s001.zip › Supplementary Files/Supplementary Data S3.xls]

## Sheet: R_value_dm
	Acetate	Propionate	Butyrate	Isobutyrate	Valerate	Isovalerate	Hexanoate	MDA	T-AOC	MPO	SOD	IL-6	IL-1	TNF	IL-10	Milk yield	Milk fat	Milk protein	MUN
p_Proteobacteria	-0.353888	-0.242857	-0.264286	-0.638641	-0.45975	-0.553571	-0.573727	-0.459612	-0.0393914	-0.375	-0.307693	0.0607143	-0.0428571	0.2	-0.221429	-0.00714286	-0.292857	-0.47185	-0.164286
g_Succiniclasticum	-0.0446828	-0.660714	-0.439286	0.254025	0.0644008	-0.0285714	-0.396783	-0.481156	-0.660701	-0.389286	-0.465117	0.025	-0.217857	0.171429	-0.0928571	-0.0714286	-0.785714	-0.0375335	-0.189286
g_Selenomonas	-0.112601	-0.607143	-0.360714	0.389983	0.205725	0.025	-0.269884	-0.416523	-0.560432	-0.142857	-0.49374	0.0214286	-0.164286	0.167857	-0.0535714	-0.00357143	-0.735714	0.0303843	-0.153571
s_Ruminococcus_albus	-0.210903	-0.414286	-0.682143	-0.0876567	-0.389983	-0.0321429	-0.725648	-0.303416	-0.211281	-0.275	-0.0536673	0.192857	0.0892857	0.371429	0.0821429	-0.221429	-0.378571	-0.194817	-0.0857143
g_Lactobacillus	-0.0482574	-0.271429	-0.289286	-0.0769232	0.23077	0.0642857	-0.277033	-0.535017	-0.501345	-0.207143	-0.601074	0.132143	0.139286	0.128571	0.207143	-0.0964286	-0.210714	-0.423593	0.239286
g_Lachnospira	-0.185651	-0.392792	-0.396429	0.318804	0.260509	0.280046	-0.365842	-0.0347378	-0.158633	0.334601	-0.182174	0.632832	0.607373	0.621921	0.571003	-0.516449	-0.0436436	-0.287577	0.149116
s_Prevotella_copri	-0.358561	-0.691023	-0.512812	-0.0400782	0.0655826	-0.261861	-0.591535	-0.407712	-0.510544	-0.0618284	-0.480939	0.596462	0.469168	0.720119	0.389155	-0.400066	-0.32369	-0.538752	0.221855
s_Clostridium_butyricum	-0.208555	0.431622	0.219	-0.140582	-0.0298203	-0.0255146	0.0457545	0.579316	0.729122	0.546438	0.46115	-0.178602	-0.0935535	-0.206243	-0.372088	0.0978059	0.476272	-0.0255374	-0.148835
g_Bacteroides	0.50053	0.225492	0.672838	0.200391	0.100196	0.549182	0.34036	0.255962	0.213335	0.152753	-0.0419	-0.56373	-0.356423	-0.596462	-0.389155	0.640106	0.20367	0.258455	-0.105472
g_Caulobacter	0.373026	0.165194	0.600338	-0.0887992	0.0504541	0.0282038	0.582728	0.0567122	-0.0727191	-0.350533	-0.0686176	-0.511698	-0.467377	-0.523785	-0.269951	0.487523	-0.0483494	0.19357	-0.104757
g_Succinimonas	0.477762	0.380593	0.282787	0.088396	-0.129931	0.272156	0.326666	-0.162465	0.180148	-0.123321	0.201287	-0.386971	-0.289165	-0.576205	-0.0170097	0.17435	0.0935535	0.633115	0.219
s_Succinimonas_amylolytica	0.477762	0.380593	0.282787	0.088396	-0.129931	0.272156	0.326666	-0.162465	0.180148	-0.123321	0.201287	-0.386971	-0.289165	-0.576205	-0.0170097	0.17435	0.0935535	0.633115	0.219

## Sheet: P_value_dm
	Acetate	Propionate	Butyrate	Isobutyrate	Valerate	Isovalerate	Hexanoate	MDA	T-AOC	MPO	SOD	IL-6	IL-1	TNF	IL-10	Milk yield	Milk fat	Milk protein	MUN
p_Proteobacteria	0.195644	0.383128	0.341174	0.0103899	0.0846681	0.0322871	0.0253337	0.0847741	0.88915	0.168433	0.264574	0.829812	0.87946	0.474814	0.427714	0.979844	0.289472	0.0757723	0.558497
g_Succiniclasticum	0.874362	0.00733057	0.101361	0.360928	0.81963	0.91949	0.143104	0.0694017	0.00733221	0.151512	0.0806355	0.929529	0.435393	0.541272	0.742045	0.800296	0.000516455	0.894351	0.499263
g_Selenomonas	0.689494	0.0163813	0.186554	0.150717	0.461992	0.929529	0.330658	0.122488	0.0297766	0.611522	0.0614137	0.939578	0.558497	0.549856	0.84961	0.989921	0.00176987	0.914398	0.584764
s_Ruminococcus_albus	0.450544	0.124715	0.00508633	0.756075	0.150717	0.909462	0.00219693	0.271614	0.449713	0.321211	0.849343	0.491049	0.751673	0.17285	0.771029	0.427714	0.164091	0.486569	0.761334
g_Lactobacillus	0.864394	0.327789	0.295665	0.785253	0.407962	0.819948	0.3175	0.0398742	0.0569228	0.458843	0.0177911	0.638744	0.620546	0.647916	0.458843	0.732453	0.450958	0.115629	0.390379
g_Lachnospira	0.507688	0.14754	0.143494	0.246806	0.348374	0.312047	0.179911	0.902184	0.572291	0.222843	0.515809	0.0113405	0.0163296	0.0133074	0.0261999	0.0487216	0.877264	0.298656	0.595834
s_Prevotella_copri	0.189391	0.00433396	0.0506113	0.887229	0.816372	0.345785	0.0201934	0.131421	0.0518165	0.826732	0.0695457	0.0189235	0.0776833	0.00246447	0.151661	0.139524	0.239232	0.0382497	0.426802
s_Clostridium_butyricum	0.455716	0.108165	0.432927	0.617266	0.915982	0.928082	0.871372	0.023624	0.00204114	0.035063	0.0836028	0.524212	0.740172	0.46084	0.172029	0.728763	0.0726947	0.928018	0.596534
g_Bacteroides	0.0573922	0.419062	0.00598185	0.473932	0.722375	0.0339749	0.214485	0.357151	0.445216	0.586792	0.882135	0.0286236	0.192236	0.0189235	0.151661	0.0101604	0.466575	0.352323	0.708331
g_Caulobacter	0.170864	0.556295	0.0179683	0.752987	0.858277	0.920523	0.0226247	0.840894	0.796757	0.200213	0.808017	0.051201	0.0789788	0.0450688	0.330534	0.0652717	0.864137	0.489416	0.710229
g_Succinimonas	0.0716784	0.161667	0.307134	0.754076	0.644418	0.326444	0.234689	0.562925	0.520566	0.661487	0.471916	0.154173	0.295875	0.0245646	0.952023	0.534296	0.740172	0.0112926	0.432927
s_Succinimonas_amylolytica	0.0716784	0.161667	0.307134	0.754076	0.644418	0.326444	0.234689	0.562925	0.520566	0.661487	0.471916	0.154173	0.295875	0.0245646	0.952023	0.534296	0.740172	0.0112926	0.432927
