# Supplementary material for: Effects of Chromium Propionate and Calcium Propionate on Lactation Performance and Rumen Microbiota in Postpartum Heat-Stressed Holstein Dairy Cows
Source: Microorganisms. 2023 Jun 21;11(7):1625. doi: 10.3390/microorganisms11071625 (PMC10383091; doi:10.3390/microorganisms11071625)
Supplement: Supplementary file 1 [file microorganisms-11-01625-s001.zip › Supplementary Files/Supplementary Date S1.xls]

## Sheet: Sheet1
SampleID	Input	Filtered	Denoised	Merged	Nonchimeric	Nonsingleton		length	count
A1	79456	74683	70392	57735	43164	39829		51	85	4335
A2	68147	63907	59669	48088	37809	34417		166	2	332
A3	60213	55927	52706	43470	32871	29536		182	4	728
A4	74410	69401	65793	54717	40699	37450		261	2	522
A5	69201	64863	60858	48776	38677	32952		279	5	1395
B1	62697	59029	56586	50628	38450	36012		319	3	957
B2	66964	61708	57828	46427	36231	31219		320	2	640
B3	83966	78363	76458	73478	68652	68288		338	18	6084
B4	82756	77695	75589	71126	61882	61130		339	5	1695
B5	68193	64215	62257	58122	51740	51083		354	2	708
C1	79243	74114	72099	66626	55303	54441		355	2	710
C2	90689	84705	82657	78235	64742	63785		362	3	1086
C3	74864	70515	68825	63725	49092	48347		373	5	1865
C4	95977	90102	87512	80197	62203	60362		374	1	374
C5	78233	72914	70673	64500	49222	47614		386	3	1158
	1135009		1019902					392	2	784
	0.898585							393	2	786
								400	4	1600
								403	11	4433
								404	1893	764772
								405	52811	21388455
								406	28742	11669252
								407	25043	10192501
								408	61711	25178088
								409	2398	980782
								410	1934	792940
								411	737	302907
								412	6284	2589008
								413	86	35518
								414	906	375084
								415	40	16600
								416	22	9152
								417	3	1251
								418	89	37202
								419	7192	3013448
								420	2614	1097880
								421	4947	2082687
								422	1126	475172
								423	899	380277
								424	71397	30272328
								425	321304	136554200
								426	25260	10760760
								427	947	404369
								428	762	326136
								429	51830	22235070
								430	53934	23191620
								431	4930	2124830
								432	731	315792
								433	4	1732
									730737	307600005	420.945

## Sheet: otu_table_phylum
Taxon	A1	A2	A3	A4	A5	B1	B2	B3	B4	B5	C1	C2	C3	C4	C5
d__Archaea;p__Euryarchaeota	0	0	0	0	0	0	0	0	0	0	0	0	0	0	0
d__Bacteria;p__Acidobacteria	5.02147e-05	0	0	0	0	0	0	2.92877e-05	0	0	0	0	0	0	0
d__Bacteria;p__Actinobacteria	0.00359035	0.00264404	0.0941901	0.0166622	0.000637291	0.0119127	0.00794388	0.00207943	0.00291183	0.00309301	0.0268364	0.00236733	0.0562393	0.00492031	0.0172218
d__Bacteria;p__Bacteroidetes	0.432901	0.523666	0.596594	0.62227	0.660931	0.735116	0.627438	0.533344	0.633044	0.57295	0.570783	0.421086	0.378059	0.624698	0.562272
d__Bacteria;p__Chloroflexi	0	0	0	0	0.000121389	0	0	0	0	0	0	0	0	0	0
d__Bacteria;p__Cyanobacteria	0.00464486	0.00101694	0.00369041	0.00141522	0.00130493	0.000527602	0.00195394	0.00411493	0.00741044	0.00324961	0.00202054	0.00302579	0.00163402	0.00371094	0.00165918
d__Bacteria;p__Elusimicrobia	0.000200859	0.000522997	0.000406284	0.000907877	0.000242777	0.000111074	0.000288286	0.000336809	0.00116146	0.0014682	0.000808214	0.000360586	6.20514e-05	0.000497001	0.000588062
d__Bacteria;p__Fibrobacteres	0.000351503	0.00296365	0.00111728	0.00381842	0.00166909	5.5537e-05	0.000448445	0.0035731	0.00570914	0.00277979	0.000459213	0.00137963	8.27352e-05	0.000977436	0.000399042
d__Bacteria;p__Firmicutes	0.530267	0.379144	0.280268	0.325047	0.319859	0.198351	0.33108	0.431232	0.301309	0.37813	0.376095	0.192804	0.537676	0.288758	0.260869
d__Bacteria;p__Fusobacteria	0	0.000145277	0	0.000427236	0	0	0.00035235	0.000146439	0	0	0	0	6.20514e-05	0.000115967	6.30067e-05
d__Bacteria;p__GN02	0	0	0	0	0	0	0	0	0	0	0	0	0	4.97001e-05	0
d__Bacteria;p__Gemmatimonadetes	5.02147e-05	0	0	0	0	0	0	0	0	0	0	0	0	0	0
d__Bacteria;p__Lentisphaerae	0.000175751	0.000261499	0	0	0.000364166	0	0	0	0.000294454	0.000176184	0.000110211	0	0	0	0
d__Bacteria;p__Nitrospirae	0	0	0	0	0	0	0	0	0	0	0	0	0	0	0
d__Bacteria;p__OD1	7.5322e-05	0	0	0	0	0	0	0	0	0	0	0	0	0	0
d__Bacteria;p__Planctomycetes	0	0	0	0	0	0	0	0	0	0	0	0	0	0	4.20045e-05
d__Bacteria;p__Proteobacteria	0.00637726	0.0667984	0.0105634	0.0104673	0.00224569	0.0462901	0.0157276	0.00585754	0.0130869	0.0159936	0.0149887	0.372752	0.0150785	0.0644942	0.149158
d__Bacteria;p__SR1	0	0.00633408	0.000981853	0.0059012	0.0016084	0.000860824	0.000960953	0.00632615	0.00891543	0.00319089	0.00049595	0.00136396	0.00138582	0.00369438	0.000798085
d__Bacteria;p__Spirochaetes	0.0061513	0.00177238	0.000440141	0.00200267	0.00176014	0.000499833	0.00144143	0.00433458	0.0100278	0.00604898	0.00130416	0.00137963	0.000579147	0.00215367	0.00151216
d__Bacteria;p__Synergistetes	0	0.000203388	0.000440141	0.000400534	0	0.000388759	0.000320318	0.000248946	0.000441682	0.000176184	0.000330633	0.000219487	0.00134445	0.000364468	0.000126013
d__Bacteria;p__TM7	0.00128047	0.00139466	0.00159128	0.0023498	0.00139597	0.00055537	0.00089689	0.00404171	0.00588909	0.00520721	0.00286549	0.000564396	0.00221317	0.000546702	0.00155416
d__Bacteria;p__Tenericutes	0.00168219	0.00229538	0.00148971	0.00461949	0.00209395	0.000444296	0.000576572	0.00241624	0.00451497	0.00277979	0.00132253	0.000533041	0.00252342	0.00266724	0.00105011
d__Bacteria;p__Thermotogae	0	0	0	5.34045e-05	0	5.5537e-05	0	0	0	0	0	0	0	0	0
d__Bacteria;p__Verrucomicrobia	0.00426825	0.000261499	0.000101571	0.000160214	0.000697985	0.000305454	6.40636e-05	0.000102507	0.00211026	0.00270149	0.000477581	0.000188132	8.27352e-05	0.000165667	0.000168018
d__Bacteria;p__WPS-2	0	0.00197577	0	0	0.000151736	0.000138843	9.60953e-05	0	0.000785212	0	0	0.000391942	0	0.000265067	0.000147016
d__Bacteria;p__[Thermi]	0	0	0	0	0	0	0	0	0	0	0	0	0	0	0
d__Bacteria;p__unclassified_Bacteria	0.00534786	0.00464887	0.00585726	0.00226969	0.00406652	0.00236032	0.00720715	0.00165476	0.00137412	0.000508976	0.000624529	0.000799561	0.00196496	0.00155727	0.00144915
d__Bacteria;p__unidentified_Bacteria	0.00258606	0.00395154	0.00226842	0.0012283	0.000849721	0.0020271	0.00320318	0.000161082	0.00101423	0.0015465	0.000477581	0.000783883	0.00101351	0.000364468	0.000924098

## Sheet: otu_table_class
Taxon	A1	A2	A3	A4	A5	B1	B2	B3	B4	B5	C1	C2	C3	C4	C5
d__Archaea;p__Euryarchaeota;c__Methanobacteria	0	0	0	0	0	0	0	0	0	0	0	0	0	0	0
d__Bacteria;p__Acidobacteria;c__Acidobacteriia	0	0	0	0	0	0	0	2.92877e-05	0	0	0	0	0	0	0
d__Bacteria;p__Acidobacteria;c__Solibacteres	5.02147e-05	0	0	0	0	0	0	0	0	0	0	0	0	0	0
d__Bacteria;p__Actinobacteria;c__Actinobacteria	0.00218434	0.00249877	0.0938177	0.0151402	0.000515902	0.0118572	0.00765559	0.00142045	0.00240471	0.0025253	0.0244669	0.00222623	0.0555567	0.00405884	0.0166128
d__Bacteria;p__Actinobacteria;c__Coriobacteriia	0.00140601	8.71662e-05	0.000372427	0.00152203	0.000121389	5.5537e-05	0.000288286	0.000658974	0.000507116	0.000567704	0.00236954	0.000141099	0.000682566	0.000861469	0.000609065
d__Bacteria;p__Actinobacteria;c__Thermoleophilia	0	5.81108e-05	0	0	0	0	0	0	0	0	0	0	0	0	0
d__Bacteria;p__Bacteroidetes;c__Bacteroidia	0.43285	0.523637	0.596526	0.62227	0.66087	0.735116	0.627438	0.533344	0.633044	0.572891	0.570783	0.421039	0.377914	0.624648	0.562272
d__Bacteria;p__Bacteroidetes;c__Cytophagia	0	0	0	0	0	0	0	0	0	0	0	0	0	0	0
d__Bacteria;p__Bacteroidetes;c__Flavobacteriia	0	0	0	0	6.06943e-05	0	0	0	0	5.8728e-05	0	0	0.000144787	4.97001e-05	0
d__Bacteria;p__Bacteroidetes;c__Sphingobacteriia	0	0	0	0	0	0	0	0	0	0	0	0	0	0	0
d__Bacteria;p__Bacteroidetes;c__[Saprospirae]	0	0	0	0	0	0	0	0	0	0	0	0	0	0	0
d__Bacteria;p__Bacteroidetes;c__unclassified_Bacteroidetes	5.02147e-05	2.90554e-05	6.7714e-05	0	0	0	0	0	0	0	0	4.7033e-05	0	0	0
d__Bacteria;p__Chloroflexi;c__Anaerolineae	0	0	0	0	0.000121389	0	0	0	0	0	0	0	0	0	0
d__Bacteria;p__Chloroflexi;c__Thermomicrobia	0	0	0	0	0	0	0	0	0	0	0	0	0	0	0
d__Bacteria;p__Cyanobacteria;c__4C0d-2	0.00381631	0.000668274	0.00352113	0.0012283	0.0010925	0.000416528	0.00195394	0.00398313	0.00741044	0.00295597	0.00146948	0.00261817	0.00109624	0.00342931	0.00144915
d__Bacteria;p__Cyanobacteria;c__Chloroplast	0.000828542	0.000348665	0.000169285	0.000186916	0.00021243	0.000111074	0	0.000131795	0	0.00029364	0.000551055	0.000407619	0.000537779	0.000281634	0.000210022
d__Bacteria;p__Elusimicrobia;c__Elusimicrobia	0.000100429	0.000522997	0.000406284	0.000907877	0.000151736	0.000111074	0.000288286	0.000336809	0.00109602	0.00137032	0.000808214	0.000360586	6.20514e-05	0.000497001	0.000588062
d__Bacteria;p__Elusimicrobia;c__Endomicrobia	0.000100429	0	0	0	9.10415e-05	0	0	0	6.54343e-05	9.78799e-05	0	0	0	0	0
d__Bacteria;p__Fibrobacteres;c__Fibrobacteria	0.000351503	0.00296365	0.00111728	0.00381842	0.00166909	5.5537e-05	0.000448445	0.0035731	0.00570914	0.00277979	0.000459213	0.00137963	8.27352e-05	0.000977436	0.000399042
d__Bacteria;p__Firmicutes;c__Bacilli	0.000803435	0.000639219	0.00118499	0.0012016	0.000576596	0.00111074	0.00144143	0.000746837	0.00080157	0.000665583	0.00119395	0.000924982	0.00295778	0.00183891	0.00161717
d__Bacteria;p__Firmicutes;c__Clostridia	0.523764	0.373653	0.271939	0.31466	0.316278	0.19574	0.237612	0.428714	0.295763	0.368166	0.37086	0.190076	0.526237	0.282926	0.257655
d__Bacteria;p__Firmicutes;c__Erysipelotrichi	0.00552361	0.00438737	0.00697454	0.00902537	0.00288298	0.00144396	0.0918351	0.00177191	0.00472763	0.00923986	0.00398597	0.00170887	0.00843899	0.00387661	0.00147016
d__Bacteria;p__Firmicutes;c__unclassified_Firmicutes	0.000175751	0.000464887	0.000169285	0.000160214	0.000121389	5.5537e-05	0.000192191	0	1.63586e-05	5.8728e-05	5.51055e-05	9.4066e-05	4.13676e-05	0.000115967	0.000126013
d__Bacteria;p__Fusobacteria;c__Fusobacteriia	0	0.000145277	0	0.000427236	0	0	0.00035235	0.000146439	0	0	0	0	6.20514e-05	0.000115967	6.30067e-05
d__Bacteria;p__GN02;c__BD1-5	0	0	0	0	0	0	0	0	0	0	0	0	0	4.97001e-05	0
d__Bacteria;p__Gemmatimonadetes;c__Gemm-1	5.02147e-05	0	0	0	0	0	0	0	0	0	0	0	0	0	0
d__Bacteria;p__Lentisphaerae;c__[Lentisphaeria]	0.000175751	0.000261499	0	0	0.000364166	0	0	0	0.000294454	0.000176184	0.000110211	0	0	0	0
d__Bacteria;p__Nitrospirae;c__Nitrospira	0	0	0	0	0	0	0	0	0	0	0	0	0	0	0
d__Bacteria;p__OD1;c__unidentified_OD1	7.5322e-05	0	0	0	0	0	0	0	0	0	0	0	0	0	0
d__Bacteria;p__Planctomycetes;c__Phycisphaerae	0	0	0	0	0	0	0	0	0	0	0	0	0	0	4.20045e-05
d__Bacteria;p__Proteobacteria;c__Alphaproteobacteria	0.00248563	0.000522997	0.000812568	0.000720961	0	0.000166611	0.000160159	0.00168404	0.0034353	0.00276021	0.00102864	0.000329231	0.000723933	0.000795202	0.000483051
d__Bacteria;p__Proteobacteria;c__Betaproteobacteria	0.000903864	0.000203388	0.000236999	0.00024032	0.000273125	0	0.000224222	0.00038074	0.000817929	0.00039152	0.000293896	0.000156777	0.000351625	9.94003e-05	0.000252027
d__Bacteria;p__Proteobacteria;c__Deltaproteobacteria	0.000276181	0.000987884	0.000643283	0.000507343	0.000758679	0.000610907	0.000928921	0.00210872	0.00245379	0.00213378	0.00159806	0.000344909	0.000992823	0.0011928	0.00056706
d__Bacteria;p__Proteobacteria;c__Epsilonproteobacteria	5.02147e-05	0	0	0	0	8.33056e-05	0	0	0	0	0	0	0.000289573	0	0.00018902
d__Bacteria;p__Proteobacteria;c__Gammaproteobacteria	0.00266138	0.0650841	0.00887053	0.00899866	0.00121389	0.0454293	0.0144143	0.00168404	0.00637985	0.0107081	0.0120681	0.371859	0.0127205	0.0624068	0.147667
d__Bacteria;p__Proteobacteria;c__TA18	0	0	0	0	0	0	0	0	0	0	0	0	0	0	0
d__Bacteria;p__Proteobacteria;c__unclassified_Proteobacteria	0	0	0	0	0	0	0	0	0	0	0	6.27107e-05	0	0	0
d__Bacteria;p__SR1;c__unidentified_SR1	0	0.00633408	0.000981853	0.0059012	0.0016084	0.000860824	0.000960953	0.00632615	0.00891543	0.00319089	0.00049595	0.00136396	0.00138582	0.00369438	0.000798085
d__Bacteria;p__Spirochaetes;c__Spirochaetes	0.0061513	0.00177238	0.000440141	0.00200267	0.00176014	0.000499833	0.00144143	0.00433458	0.0100278	0.00604898	0.00130416	0.00137963	0.000579147	0.00215367	0.00151216
d__Bacteria;p__Synergistetes;c__Synergistia	0	0.000203388	0.000440141	0.000400534	0	0.000388759	0.000320318	0.000248946	0.000441682	0.000176184	0.000330633	0.000219487	0.00134445	0.000364468	0.000126013
d__Bacteria;p__TM7;c__TM7-3	0.00128047	0.00139466	0.00159128	0.0023498	0.00139597	0.00055537	0.00089689	0.00404171	0.00588909	0.00520721	0.00286549	0.000564396	0.00221317	0.000546702	0.00155416
d__Bacteria;p__Tenericutes;c__Mollicutes	0.00168219	0.00229538	0.00148971	0.00461949	0.00209395	0.000444296	0.000576572	0.00241624	0.00451497	0.00277979	0.00132253	0.000533041	0.00252342	0.00266724	0.00105011
d__Bacteria;p__Thermotogae;c__Thermotogae	0	0	0	5.34045e-05	0	5.5537e-05	0	0	0	0	0	0	0	0	0
d__Bacteria;p__Verrucomicrobia;c__Opitutae	0	0	0	0	0	0	0	0	0	0	0	0	4.13676e-05	0	0
d__Bacteria;p__Verrucomicrobia;c__Verruco-5	0.00426825	0.000261499	0.000101571	0.000106809	0.000697985	0.000305454	6.40636e-05	0.000102507	0.00211026	0.00270149	0.000477581	0.000188132	0	0.000165667	0.000168018
d__Bacteria;p__Verrucomicrobia;c__[Pedosphaerae]	0	0	0	5.34045e-05	0	0	0	0	0	0	0	0	4.13676e-05	0	0
d__Bacteria;p__WPS-2;c__unidentified_WPS-2	0	0.00197577	0	0	0.000151736	0.000138843	9.60953e-05	0	0.000785212	0	0	0.000391942	0	0.000265067	0.000147016
d__Bacteria;p__[Thermi];c__Deinococci	0	0	0	0	0	0	0	0	0	0	0	0	0	0	0
d__Bacteria;p__unclassified_Bacteria;c__unclassified_Bacteria	0.00534786	0.00464887	0.00585726	0.00226969	0.00406652	0.00236032	0.00720715	0.00165476	0.00137412	0.000508976	0.000624529	0.000799561	0.00196496	0.00155727	0.00144915
d__Bacteria;p__unidentified_Bacteria;c__unidentified_Bacteria	0.00258606	0.00395154	0.00226842	0.0012283	0.000849721	0.0020271	0.00320318	0.000161082	0.00101423	0.0015465	0.000477581	0.000783883	0.00101351	0.000364468	0.000924098

## Sheet: otu_table_order
Taxon	A1	A2	A3	A4	A5	B1	B2	B3	B4	B5	C1	C2	C3	C4	C5
d__Archaea;p__Euryarchaeota;c__Methanobacteria;o__Methanobacteriales	0	0	0	0	0	0	0	0	0	0	0	0	0	0	0
d__Bacteria;p__Acidobacteria;c__Acidobacteriia;o__Acidobacteriales	0	0	0	0	0	0	0	2.92877e-05	0	0	0	0	0	0	0
d__Bacteria;p__Acidobacteria;c__Solibacteres;o__Solibacterales	5.02147e-05	0	0	0	0	0	0	0	0	0	0	0	0	0	0
d__Bacteria;p__Actinobacteria;c__Actinobacteria;o__Actinomycetales	0.000903864	0	0.000372427	0.000320427	0	0.000249917	0.000384381	0.000175726	0.000130869	0.000156608	0.00036737	0	0.000206838	9.94003e-05	0.000126013
d__Bacteria;p__Actinobacteria;c__Actinobacteria;o__Bifidobacteriales	0.00128047	0.00249877	0.0934453	0.0148198	0.000515902	0.0116072	0.00727121	0.00124473	0.00227384	0.00236869	0.0240995	0.00222623	0.0553499	0.00395944	0.0164867
d__Bacteria;p__Actinobacteria;c__Coriobacteriia;o__Coriobacteriales	0.00140601	8.71662e-05	0.000372427	0.00152203	0.000121389	5.5537e-05	0.000288286	0.000658974	0.000507116	0.000567704	0.00236954	0.000141099	0.000682566	0.000861469	0.000609065
d__Bacteria;p__Actinobacteria;c__Thermoleophilia;o__Solirubrobacterales	0	5.81108e-05	0	0	0	0	0	0	0	0	0	0	0	0	0
d__Bacteria;p__Bacteroidetes;c__Bacteroidia;o__Bacteroidales	0.43285	0.523637	0.596526	0.62227	0.66087	0.735116	0.627438	0.533344	0.633044	0.572891	0.570783	0.421039	0.377914	0.624648	0.562272
d__Bacteria;p__Bacteroidetes;c__Cytophagia;o__Cytophagales	0	0	0	0	0	0	0	0	0	0	0	0	0	0	0
d__Bacteria;p__Bacteroidetes;c__Flavobacteriia;o__Flavobacteriales	0	0	0	0	6.06943e-05	0	0	0	0	5.8728e-05	0	0	0.000144787	4.97001e-05	0
d__Bacteria;p__Bacteroidetes;c__Sphingobacteriia;o__Sphingobacteriales	0	0	0	0	0	0	0	0	0	0	0	0	0	0	0
d__Bacteria;p__Bacteroidetes;c__[Saprospirae];o__[Saprospirales]	0	0	0	0	0	0	0	0	0	0	0	0	0	0	0
d__Bacteria;p__Bacteroidetes;c__unclassified_Bacteroidetes;o__unclassified_Bacteroidetes	5.02147e-05	2.90554e-05	6.7714e-05	0	0	0	0	0	0	0	0	4.7033e-05	0	0	0
d__Bacteria;p__Chloroflexi;c__Anaerolineae;o__Anaerolineales	0	0	0	0	0.000121389	0	0	0	0	0	0	0	0	0	0
d__Bacteria;p__Chloroflexi;c__Anaerolineae;o__SJA-15	0	0	0	0	0	0	0	0	0	0	0	0	0	0	0
d__Bacteria;p__Chloroflexi;c__Thermomicrobia;o__JG30-KF-CM45	0	0	0	0	0	0	0	0	0	0	0	0	0	0	0
d__Bacteria;p__Cyanobacteria;c__4C0d-2;o__YS2	0.00381631	0.000668274	0.00352113	0.0012283	0.0010925	0.000416528	0.00195394	0.00398313	0.00741044	0.00295597	0.00146948	0.00261817	0.00109624	0.00342931	0.00144915
d__Bacteria;p__Cyanobacteria;c__Chloroplast;o__Streptophyta	0.000828542	0.000348665	0.000169285	0.000186916	0.00021243	0.000111074	0	0.000131795	0	0.00029364	0.000551055	0.000407619	0.000537779	0.000281634	0.000210022
d__Bacteria;p__Elusimicrobia;c__Elusimicrobia;o__Elusimicrobiales	0.000100429	0.000522997	0.000406284	0.000907877	0.000151736	0.000111074	0.000288286	0.000336809	0.00109602	0.00137032	0.000808214	0.000360586	6.20514e-05	0.000497001	0.000588062
d__Bacteria;p__Elusimicrobia;c__Endomicrobia;o__unidentified_Endomicrobia	0.000100429	0	0	0	9.10415e-05	0	0	0	6.54343e-05	9.78799e-05	0	0	0	0	0
d__Bacteria;p__Fibrobacteres;c__Fibrobacteria;o__Fibrobacterales	0.000351503	0.00296365	0.00111728	0.00381842	0.00166909	5.5537e-05	0.000448445	0.0035731	0.00570914	0.00277979	0.000459213	0.00137963	8.27352e-05	0.000977436	0.000399042
d__Bacteria;p__Firmicutes;c__Bacilli;o__Bacillales	0.000251073	0.000493942	0.000812568	0.000427236	0.000485555	0.000388759	0.000512508	0.000205014	0.000212662	0.000215336	0.000385739	0.000329231	0.000620514	0.000414168	0.000399042
d__Bacteria;p__Firmicutes;c__Bacilli;o__Lactobacillales	0.000552361	0.000145277	0.000372427	0.000774366	9.10415e-05	0.000721982	0.000864858	0.000541823	0.000588909	0.000450248	0.000808214	0.000595751	0.00233727	0.00142474	0.00117612
d__Bacteria;p__Firmicutes;c__Bacilli;o__Turicibacterales	0	0	0	0	0	0	0	0	0	0	0	0	0	0	0
d__Bacteria;p__Firmicutes;c__Bacilli;o__unclassified_Bacilli	0	0	0	0	0	0	6.40636e-05	0	0	0	0	0	0	0	4.20045e-05
d__Bacteria;p__Firmicutes;c__Clostridia;o__Clostridiales	0.523764	0.373653	0.271939	0.31466	0.316278	0.19574	0.237612	0.428714	0.295763	0.368166	0.37086	0.190076	0.526237	0.282926	0.257655
d__Bacteria;p__Firmicutes;c__Erysipelotrichi;o__Erysipelotrichales	0.00552361	0.00438737	0.00697454	0.00902537	0.00288298	0.00144396	0.0918351	0.00177191	0.00472763	0.00923986	0.00398597	0.00170887	0.00843899	0.00387661	0.00147016
d__Bacteria;p__Firmicutes;c__unclassified_Firmicutes;o__unclassified_Firmicutes	0.000175751	0.000464887	0.000169285	0.000160214	0.000121389	5.5537e-05	0.000192191	0	1.63586e-05	5.8728e-05	5.51055e-05	9.4066e-05	4.13676e-05	0.000115967	0.000126013
d__Bacteria;p__Fusobacteria;c__Fusobacteriia;o__Fusobacteriales	0	0.000145277	0	0.000427236	0	0	0.00035235	0.000146439	0	0	0	0	6.20514e-05	0.000115967	6.30067e-05
d__Bacteria;p__GN02;c__BD1-5;o__unidentified_BD1-5	0	0	0	0	0	0	0	0	0	0	0	0	0	4.97001e-05	0
d__Bacteria;p__Gemmatimonadetes;c__Gemm-1;o__unidentified_Gemm-1	5.02147e-05	0	0	0	0	0	0	0	0	0	0	0	0	0	0
d__Bacteria;p__Lentisphaerae;c__[Lentisphaeria];o__Victivallales	0.000175751	0.000261499	0	0	0.000364166	0	0	0	0.000294454	0.000176184	7.3474e-05	0	0	0	0
d__Bacteria;p__Lentisphaerae;c__[Lentisphaeria];o__Z20	0	0	0	0	0	0	0	0	0	0	3.6737e-05	0	0	0	0
d__Bacteria;p__Nitrospirae;c__Nitrospira;o__Nitrospirales	0	0	0	0	0	0	0	0	0	0	0	0	0	0	0
d__Bacteria;p__OD1;c__unidentified_OD1;o__unidentified_OD1	7.5322e-05	0	0	0	0	0	0	0	0	0	0	0	0	0	0
d__Bacteria;p__Planctomycetes;c__Phycisphaerae;o__Phycisphaerales	0	0	0	0	0	0	0	0	0	0	0	0	0	0	4.20045e-05
d__Bacteria;p__Proteobacteria;c__Alphaproteobacteria;o__Caulobacterales	5.02147e-05	0	6.7714e-05	0	0	0	0.000160159	0.000161082	0.000212662	9.78799e-05	3.6737e-05	0	0.000186154	0	0
d__Bacteria;p__Proteobacteria;c__Alphaproteobacteria;o__RF32	0	0.000348665	0.000236999	0.000267023	0	5.5537e-05	0	0.000395384	0.000867005	0.000861343	0	0.000156777	0.000124103	0.000546702	0.000315033
d__Bacteria;p__Proteobacteria;c__Alphaproteobacteria;o__Rhizobiales	0	0	0.00033857	0	0	0.000111074	0	2.92877e-05	3.27172e-05	0	0	0	0	0	0
d__Bacteria;p__Proteobacteria;c__Alphaproteobacteria;o__Rhodobacterales	5.02147e-05	0	0.000169285	0	0	0	0	0	0	0	0	0	0.000144787	0	0
d__Bacteria;p__Proteobacteria;c__Alphaproteobacteria;o__Rhodospirillales	0.000401717	5.81108e-05	0	0.000400534	0	0	0	0.000248946	0.000768853	0.000528552	0.000642898	0	0	4.97001e-05	0
d__Bacteria;p__Proteobacteria;c__Alphaproteobacteria;o__Rickettsiales	0.00168219	0.000116222	0	5.34045e-05	0	0	0	0.000717549	0.00117782	0.0010571	0.00012858	0.000141099	0.000124103	0	0
d__Bacteria;p__Proteobacteria;c__Alphaproteobacteria;o__Sphingomonadales	0.000301288	0	0	0	0	0	0	0.000102507	0.000212662	0	0.000220422	0	0.000144787	6.62669e-05	0.000168018
d__Bacteria;p__Proteobacteria;c__Alphaproteobacteria;o__unclassified_Alphaproteobacteria	0	0	0	0	0	0	0	0	8.17929e-05	0	0	3.13553e-05	0	4.97001e-05	0
d__Bacteria;p__Proteobacteria;c__Alphaproteobacteria;o__unidentified_Alphaproteobacteria	0	0	0	0	0	0	0	2.92877e-05	8.17929e-05	0.000215336	0	0	0	8.28336e-05	0
d__Bacteria;p__Proteobacteria;c__Betaproteobacteria;o__Burkholderiales	0.000903864	0.000145277	0.000236999	0.000186916	0.000273125	0	0.000224222	0.00038074	0.000768853	0.00039152	0.000293896	9.4066e-05	0.000227522	9.94003e-05	0.000126013
d__Bacteria;p__Proteobacteria;c__Betaproteobacteria;o__Hydrogenophilales	0	0	0	0	0	0	0	0	0	0	0	6.27107e-05	0	0	8.40089e-05
d__Bacteria;p__Proteobacteria;c__Betaproteobacteria;o__MND1	0	0	0	0	0	0	0	0	4.90757e-05	0	0	0	0	0	0
d__Bacteria;p__Proteobacteria;c__Betaproteobacteria;o__Rhodocyclales	0	5.81108e-05	0	5.34045e-05	0	0	0	0	0	0	0	0	0.000124103	0	4.20045e-05
d__Bacteria;p__Proteobacteria;c__Betaproteobacteria;o__unclassified_Betaproteobacteria	0	0	0	0	0	0	0	0	0	0	0	0	0	0	0
d__Bacteria;p__Proteobacteria;c__Deltaproteobacteria;o__Bdellovibrionales	0	0	0	0	0	0	0	0	0	0	0	0	0	0	0
d__Bacteria;p__Proteobacteria;c__Deltaproteobacteria;o__Desulfobacterales	0	8.71662e-05	0	0.000186916	0.000121389	0.000138843	0	0.000234302	0.000261737	0	0.000404107	0	4.13676e-05	0.0001491	0
d__Bacteria;p__Proteobacteria;c__Deltaproteobacteria;o__Desulfovibrionales	0.000276181	0.00069733	0.000643283	0.000320427	0.000394513	0.000333222	0.000928921	0.000863988	0.00117782	0.000959223	0.00108374	0.000344909	0.000806668	0.000695802	0.000525056
d__Bacteria;p__Proteobacteria;c__Deltaproteobacteria;o__GMD14H09	0	0.000203388	0	0	0.000242777	0.000138843	0	0.000966495	0.000981515	0.00117456	0.000110211	0	0.000144787	0.000347901	4.20045e-05
d__Bacteria;p__Proteobacteria;c__Deltaproteobacteria;o__Myxococcales	0	0	0	0	0	0	0	4.39316e-05	0	0	0	0	0	0	0
d__Bacteria;p__Proteobacteria;c__Deltaproteobacteria;o__unidentified_Deltaproteobacteria	0	0	0	0	0	0	0	0	3.27172e-05	0	0	0	0	0	0
d__Bacteria;p__Proteobacteria;c__Epsilonproteobacteria;o__Campylobacterales	5.02147e-05	0	0	0	0	8.33056e-05	0	0	0	0	0	0	0.000289573	0	0.00018902
d__Bacteria;p__Proteobacteria;c__Gammaproteobacteria;o__Aeromonadales	0.00225966	0.0650841	0.00843039	0.00841121	0.000758679	0.0451794	0.0135174	0.00136188	0.00585637	0.0101208	0.0118661	0.371341	0.0124103	0.0619926	0.147247
d__Bacteria;p__Proteobacteria;c__Gammaproteobacteria;o__Alteromonadales	0	0	0	0	0	0	0.000160159	0.000131795	0.00034353	0.000469824	0	4.7033e-05	0	0	0
d__Bacteria;p__Proteobacteria;c__Gammaproteobacteria;o__Cardiobacteriales	0	0	0	0	0	0	0	0	0	5.8728e-05	0	0	0	0	0
d__Bacteria;p__Proteobacteria;c__Gammaproteobacteria;o__Enterobacteriales	0.000225966	0	0.000440141	0.000480641	0.000333819	0.000138843	0.000320318	0.00019037	0	0	0	0.000219487	0.000227522	0.000215367	0.000231024
d__Bacteria;p__Proteobacteria;c__Gammaproteobacteria;o__Legionellales	0	0	0	0	0	0	0	0	0	0	0	0	0	0	0
d__Bacteria;p__Proteobacteria;c__Gammaproteobacteria;o__Oceanospirillales	5.02147e-05	0	0	0	0	0	0	0	0	0	0	0	0	0	0
d__Bacteria;p__Proteobacteria;c__Gammaproteobacteria;o__Pasteurellales	0	0	0	0	0	0	0	0	0	0	0	0	4.13676e-05	4.97001e-05	0
d__Bacteria;p__Proteobacteria;c__Gammaproteobacteria;o__Pseudomonadales	0.000100429	0	0	0	0.000121389	0.000111074	0	0	0.000130869	0	9.18425e-05	0.000156777	0	8.28336e-05	0
d__Bacteria;p__Proteobacteria;c__Gammaproteobacteria;o__Xanthomonadales	0	0	0	0	0	0	6.40636e-05	0	0	5.8728e-05	0	0	4.13676e-05	0	0
d__Bacteria;p__Proteobacteria;c__Gammaproteobacteria;o__unclassified_Gammaproteobacteria	2.51073e-05	0	0	0.000106809	0	0	0.00035235	0	4.90757e-05	0	0.000110211	9.4066e-05	0	0	0.00018902
d__Bacteria;p__Proteobacteria;c__Gammaproteobacteria;o__unidentified_Gammaproteobacteria	0	0	0	0	0	0	0	0	0	0	0	0	0	6.62669e-05	0
d__Bacteria;p__Proteobacteria;c__TA18;o__PHOS-HD29	0	0	0	0	0	0	0	0	0	0	0	0	0	0	0
d__Bacteria;p__Proteobacteria;c__unclassified_Proteobacteria;o__unclassified_Proteobacteria	0	0	0	0	0	0	0	0	0	0	0	6.27107e-05	0	0	0
d__Bacteria;p__SR1;c__unidentified_SR1;o__unidentified_SR1	0	0.00633408	0.000981853	0.0059012	0.0016084	0.000860824	0.000960953	0.00632615	0.00891543	0.00319089	0.00049595	0.00136396	0.00138582	0.00369438	0.000798085
d__Bacteria;p__Spirochaetes;c__Spirochaetes;o__Spirochaetales	0.0061513	0.00177238	0.000440141	0.00200267	0.00176014	0.000499833	0.00144143	0.00433458	0.0100278	0.00604898	0.00130416	0.00137963	0.000579147	0.00215367	0.00151216
d__Bacteria;p__Synergistetes;c__Synergistia;o__Synergistales	0	0.000203388	0.000440141	0.000400534	0	0.000388759	0.000320318	0.000248946	0.000441682	0.000176184	0.000330633	0.000219487	0.00134445	0.000364468	0.000126013
d__Bacteria;p__TM7;c__TM7-3;o__CW040	0.00128047	0.00139466	0.00159128	0.0023498	0.00139597	0.00055537	0.00089689	0.00404171	0.00588909	0.00520721	0.00286549	0.000564396	0.00179949	0.000463868	0.000693073
d__Bacteria;p__TM7;c__TM7-3;o__I025	0	0	0	0	0	0	0	0	0	0	0	0	0.000413676	8.28336e-05	0.000861091
d__Bacteria;p__TM7;c__TM7-3;o__unclassified_TM7-3	0	0	0	0	0	0	0	0	0	0	0	0	0	0	0
d__Bacteria;p__Tenericutes;c__Mollicutes;o__Acholeplasmatales	5.02147e-05	0	0	0	0	0	0	5.85754e-05	9.81515e-05	5.8728e-05	0	0	0	0	0
d__Bacteria;p__Tenericutes;c__Mollicutes;o__Anaeroplasmatales	0.000200859	0.000464887	0.000406284	0.000934579	0.000849721	0.000277685	6.40636e-05	0.00222587	0.00336987	0.00156608	0.000459213	0.00026652	0	0.00122594	0.000357038
d__Bacteria;p__Tenericutes;c__Mollicutes;o__Mycoplasmatales	0	0	0	0	0	0	0	5.85754e-05	0	0	0	0	0	0	0
d__Bacteria;p__Tenericutes;c__Mollicutes;o__RF39	0.00143112	0.00183049	0.00108342	0.00368491	0.00124423	8.33056e-05	0.000512508	7.32193e-05	0.000948798	0.00115498	0.00086332	0.00026652	0.00252342	0.00140817	0.000693073
d__Bacteria;p__Tenericutes;c__Mollicutes;o__unclassified_Mollicutes	0	0	0	0	0	8.33056e-05	0	0	0	0	0	0	0	0	0
d__Bacteria;p__Tenericutes;c__Mollicutes;o__unidentified_Mollicutes	0	0	0	0	0	0	0	0	9.81515e-05	0	0	0	0	3.31334e-05	0
d__Bacteria;p__Thermotogae;c__Thermotogae;o__Thermotogales	0	0	0	5.34045e-05	0	5.5537e-05	0	0	0	0	0	0	0	0	0
d__Bacteria;p__Verrucomicrobia;c__Opitutae;o__Opitutales	0	0	0	0	0	0	0	0	0	0	0	0	4.13676e-05	0	0
d__Bacteria;p__Verrucomicrobia;c__Verruco-5;o__WCHB1-41	0.00426825	0.000261499	0.000101571	0.000106809	0.000697985	0.000305454	6.40636e-05	0.000102507	0.00211026	0.00270149	0.000477581	0.000188132	0	0.000165667	0.000168018
d__Bacteria;p__Verrucomicrobia;c__[Pedosphaerae];o__[Pedosphaerales]	0	0	0	5.34045e-05	0	0	0	0	0	0	0	0	4.13676e-05	0	0
d__Bacteria;p__WPS-2;c__unidentified_WPS-2;o__unidentified_WPS-2	0	0.00197577	0	0	0.000151736	0.000138843	9.60953e-05	0	0.000785212	0	0	0.000391942	0	0.000265067	0.000147016
d__Bacteria;p__[Thermi];c__Deinococci;o__Deinococcales	0	0	0	0	0	0	0	0	0	0	0	0	0	0	0
d__Bacteria;p__unclassified_Bacteria;c__unclassified_Bacteria;o__unclassified_Bacteria	0.00534786	0.00464887	0.00585726	0.00226969	0.00406652	0.00236032	0.00720715	0.00165476	0.00137412	0.000508976	0.000624529	0.000799561	0.00196496	0.00155727	0.00144915
d__Bacteria;p__unidentified_Bacteria;c__unidentified_Bacteria;o__unidentified_Bacteria	0.00258606	0.00395154	0.00226842	0.0012283	0.000849721	0.0020271	0.00320318	0.000161082	0.00101423	0.0015465	0.000477581	0.000783883	0.00101351	0.000364468	0.000924098

## Sheet: otu_table_family
Taxon	A1	A2	A3	A4	A5	B1	B2	B3	B4	B5	C1	C2	C3	C4	C5
d__Archaea;p__Euryarchaeota;c__Methanobacteria;o__Methanobacteriales;f__Methanobacteriaceae	0	0	0	0	0	0	0	0	0	0	0	0	0	0	0
d__Bacteria;p__Acidobacteria;c__Acidobacteriia;o__Acidobacteriales;f__Acidobacteriaceae	0	0	0	0	0	0	0	2.92877e-05	0	0	0	0	0	0	0
d__Bacteria;p__Acidobacteria;c__Solibacteres;o__Solibacterales;f__Solibacteraceae	5.02147e-05	0	0	0	0	0	0	0	0	0	0	0	0	0	0
d__Bacteria;p__Actinobacteria;c__Actinobacteria;o__Actinomycetales;f__Actinomycetaceae	0	0	0	0	0	0	0	0	0	0	0	0	6.20514e-05	0	0
d__Bacteria;p__Actinobacteria;c__Actinobacteria;o__Actinomycetales;f__Beutenbergiaceae	0.000225966	0	0.000236999	0.00024032	0	0.000249917	0.000384381	0.000131795	8.17929e-05	0.000156608	0.000293896	0	0.000103419	9.94003e-05	0.000126013
d__Bacteria;p__Actinobacteria;c__Actinobacteria;o__Actinomycetales;f__Brevibacteriaceae	0	0	0	0	0	0	0	0	0	0	0	0	0	0	0
d__Bacteria;p__Actinobacteria;c__Actinobacteria;o__Actinomycetales;f__Corynebacteriaceae	0.000577469	0	0	8.01068e-05	0	0	0	0	4.90757e-05	0	7.3474e-05	0	0	0	0
d__Bacteria;p__Actinobacteria;c__Actinobacteria;o__Actinomycetales;f__Dermabacteraceae	5.02147e-05	0	0	0	0	0	0	0	0	0	0	0	0	0	0
d__Bacteria;p__Actinobacteria;c__Actinobacteria;o__Actinomycetales;f__Geodermatophilaceae	0	0	0	0	0	0	0	4.39316e-05	0	0	0	0	0	0	0
d__Bacteria;p__Actinobacteria;c__Actinobacteria;o__Actinomycetales;f__Microbacteriaceae	0	0	0	0	0	0	0	0	0	0	0	0	0	0	0
d__Bacteria;p__Actinobacteria;c__Actinobacteria;o__Actinomycetales;f__Micrococcaceae	0	0	0	0	0	0	0	0	0	0	0	0	4.13676e-05	0	0
d__Bacteria;p__Actinobacteria;c__Actinobacteria;o__Actinomycetales;f__Nocardiaceae	0	0	0	0	0	0	0	0	0	0	0	0	0	0	0
d__Bacteria;p__Actinobacteria;c__Actinobacteria;o__Actinomycetales;f__unclassified_Actinomycetales	0	0	0.000135428	0	0	0	0	0	0	0	0	0	0	0	0
d__Bacteria;p__Actinobacteria;c__Actinobacteria;o__Actinomycetales;f__unidentified_Actinomycetales	5.02147e-05	0	0	0	0	0	0	0	0	0	0	0	0	0	0
d__Bacteria;p__Actinobacteria;c__Actinobacteria;o__Bifidobacteriales;f__Bifidobacteriaceae	0.00128047	0.00249877	0.0934453	0.0148198	0.000515902	0.0116072	0.00727121	0.00124473	0.00227384	0.00236869	0.0240995	0.00222623	0.0553499	0.00395944	0.0164867
d__Bacteria;p__Actinobacteria;c__Coriobacteriia;o__Coriobacteriales;f__Coriobacteriaceae	0.00140601	8.71662e-05	0.000372427	0.00152203	0.000121389	5.5537e-05	0.000288286	0.000658974	0.000507116	0.000567704	0.00236954	0.000141099	0.000682566	0.000861469	0.000609065
d__Bacteria;p__Actinobacteria;c__Thermoleophilia;o__Solirubrobacterales;f__unidentified_Solirubrobacterales	0	5.81108e-05	0	0	0	0	0	0	0	0	0	0	0	0	0
d__Bacteria;p__Bacteroidetes;c__Bacteroidia;o__Bacteroidales;f__BS11	0.0024103	0.00127844	0.000304713	0.00216288	0.00974144	0.000444296	0.000192191	0.0013033	0.00500573	0.00409138	0.000422476	0.000486008	0.000206838	0.000844902	0.000126013
d__Bacteria;p__Bacteroidetes;c__Bacteroidia;o__Bacteroidales;f__Bacteroidaceae	0.00266138	0.00220821	0.000981853	0.0034713	0.00112285	0.000277685	0.000640636	0.00320701	0.0041878	0.00461993	0.00154295	0.000564396	0.000206838	0.00132534	0.000651069
d__Bacteria;p__Bacteroidetes;c__Bacteroidia;o__Bacteroidales;f__Porphyromonadaceae	0.000150644	0.000319609	0.000236999	0	0.00021243	0.000277685	0.000160159	8.78632e-05	4.90757e-05	9.78799e-05	0.000110211	9.4066e-05	0.000124103	0.000165667	0.000105011
d__Bacteria;p__Bacteroidetes;c__Bacteroidia;o__Bacteroidales;f__Prevotellaceae	0.302192	0.360113	0.514491	0.458264	0.566764	0.665778	0.489766	0.397273	0.473597	0.401092	0.450708	0.369805	0.298074	0.53267	0.458059
d__Bacteria;p__Bacteroidetes;c__Bacteroidia;o__Bacteroidales;f__RF16	0.00268648	0.00659558	0.00257313	0.00157543	0.00558388	0.00261024	0.000608604	0.00940136	0.00685425	0.0147016	0.00214912	0.000705495	0.000144787	0.00202114	0.000735078
d__Bacteria;p__Bacteroidetes;c__Bacteroidia;o__Bacteroidales;f__Rikenellaceae	0	0	0	0	0	0	0	2.92877e-05	0	0	0	0	0	0	0
d__Bacteria;p__Bacteroidetes;c__Bacteroidia;o__Bacteroidales;f__S24-7	0.0285721	0.0721736	0.0292186	0.0660347	0.0239439	0.036349	0.0856209	0.055222	0.0421888	0.0702974	0.066843	0.0281257	0.0626513	0.0335973	0.0766161
d__Bacteria;p__Bacteroidetes;c__Bacteroidia;o__Bacteroidales;f__[Barnesiellaceae]	0	0	0	0	0	0	0	0	0	0	0	0	0	0	4.20045e-05
d__Bacteria;p__Bacteroidetes;c__Bacteroidia;o__Bacteroidales;f__[Paraprevotellaceae]	0.0127796	0.0107505	0.0130688	0.0250467	0.0128672	0.00788626	0.0135174	0.0116419	0.0229511	0.0181469	0.0122885	0.00959473	0.00672224	0.020112	0.00995506
d__Bacteria;p__Bacteroidetes;c__Bacteroidia;o__Bacteroidales;f__p-2534-18B5	0	0	6.7714e-05	5.34045e-05	0	0	0	0	0	0	3.6737e-05	0	0.000310257	0.000513568	0
d__Bacteria;p__Bacteroidetes;c__Bacteroidia;o__Bacteroidales;f__unclassified_Bacteroidales	0.00499636	0.00950112	0.00477384	0.00654206	0.00725297	0.00508164	0.00970563	0.00140581	0.00163586	0.00371944	0.00108374	0.000924982	0.00136513	0.00221994	0.00239425
d__Bacteria;p__Bacteroidetes;c__Bacteroidia;o__Bacteroidales;f__unidentified_Bacteroidales	0.0764016	0.0606967	0.0308099	0.0591188	0.0333819	0.0164112	0.027227	0.0537723	0.0765745	0.0561243	0.0355982	0.0107392	0.00810805	0.0311786	0.0135884
d__Bacteria;p__Bacteroidetes;c__Cytophagia;o__Cytophagales;f__Cytophagaceae	0	0	0	0	0	0	0	0	0	0	0	0	0	0	0
d__Bacteria;p__Bacteroidetes;c__Flavobacteriia;o__Flavobacteriales;f__Flavobacteriaceae	0	0	0	0	6.06943e-05	0	0	0	0	0	0	0	0	0	0
d__Bacteria;p__Bacteroidetes;c__Flavobacteriia;o__Flavobacteriales;f__[Weeksellaceae]	0	0	0	0	0	0	0	0	0	5.8728e-05	0	0	0.000144787	4.97001e-05	0
d__Bacteria;p__Bacteroidetes;c__Sphingobacteriia;o__Sphingobacteriales;f__Sphingobacteriaceae	0	0	0	0	0	0	0	0	0	0	0	0	0	0	0
d__Bacteria;p__Bacteroidetes;c__[Saprospirae];o__[Saprospirales];f__Chitinophagaceae	0	0	0	0	0	0	0	0	0	0	0	0	0	0	0
d__Bacteria;p__Bacteroidetes;c__unclassified_Bacteroidetes;o__unclassified_Bacteroidetes;f__unclassified_Bacteroidetes	5.02147e-05	2.90554e-05	6.7714e-05	0	0	0	0	0	0	0	0	4.7033e-05	0	0	0
d__Bacteria;p__Chloroflexi;c__Anaerolineae;o__Anaerolineales;f__Anaerolinaceae	0	0	0	0	0.000121389	0	0	0	0	0	0	0	0	0	0
d__Bacteria;p__Chloroflexi;c__Anaerolineae;o__SJA-15;f__unidentified_SJA-15	0	0	0	0	0	0	0	0	0	0	0	0	0	0	0
d__Bacteria;p__Chloroflexi;c__Thermomicrobia;o__JG30-KF-CM45;f__unidentified_JG30-KF-CM45	0	0	0	0	0	0	0	0	0	0	0	0	0	0	0
d__Bacteria;p__Cyanobacteria;c__4C0d-2;o__YS2;f__unidentified_YS2	0.00381631	0.000668274	0.00352113	0.0012283	0.0010925	0.000416528	0.00195394	0.00398313	0.00741044	0.00295597	0.00146948	0.00261817	0.00109624	0.00342931	0.00144915
d__Bacteria;p__Cyanobacteria;c__Chloroplast;o__Streptophyta;f__unidentified_Streptophyta	0.000828542	0.000348665	0.000169285	0.000186916	0.00021243	0.000111074	0	0.000131795	0	0.00029364	0.000551055	0.000407619	0.000537779	0.000281634	0.000210022
d__Bacteria;p__Elusimicrobia;c__Elusimicrobia;o__Elusimicrobiales;f__Elusimicrobiaceae	0.000100429	0.000522997	0.000406284	0.000907877	0.000151736	0.000111074	0.000288286	0.000336809	0.00109602	0.00137032	0.000808214	0.000360586	6.20514e-05	0.000497001	0.000588062
d__Bacteria;p__Elusimicrobia;c__Endomicrobia;o__unidentified_Endomicrobia;f__unidentified_Endomicrobia	0.000100429	0	0	0	9.10415e-05	0	0	0	6.54343e-05	9.78799e-05	0	0	0	0	0
d__Bacteria;p__Fibrobacteres;c__Fibrobacteria;o__Fibrobacterales;f__Fibrobacteraceae	0.000351503	0.00296365	0.00111728	0.00381842	0.00166909	5.5537e-05	0.000448445	0.0035731	0.00570914	0.00277979	0.000459213	0.00137963	8.27352e-05	0.000977436	0.000399042
d__Bacteria;p__Firmicutes;c__Bacilli;o__Bacillales;f__Bacillaceae	0	0.000493942	0.000778711	0.000373832	0.00042486	0.000388759	0.000480477	0.000205014	0.000212662	0.000215336	0.000385739	0.000329231	0.000620514	0.000414168	0.000336036
d__Bacteria;p__Firmicutes;c__Bacilli;o__Bacillales;f__Paenibacillaceae	0	0	0	0	0	0	0	0	0	0	0	0	0	0	0
d__Bacteria;p__Firmicutes;c__Bacilli;o__Bacillales;f__Planococcaceae	0	0	0	0	0	0	0	0	0	0	0	0	0	0	0
d__Bacteria;p__Firmicutes;c__Bacilli;o__Bacillales;f__Staphylococcaceae	0.000251073	0	0	0	0	0	0	0	0	0	0	0	0	0	0
d__Bacteria;p__Firmicutes;c__Bacilli;o__Bacillales;f__Thermoactinomycetaceae	0	0	3.3857e-05	0	0	0	3.20318e-05	0	0	0	0	0	0	0	0
d__Bacteria;p__Firmicutes;c__Bacilli;o__Bacillales;f__unclassified_Bacillales	0	0	0	5.34045e-05	6.06943e-05	0	0	0	0	0	0	0	0	0	6.30067e-05
d__Bacteria;p__Firmicutes;c__Bacilli;o__Lactobacillales;f__Aerococcaceae	0	0	6.7714e-05	0	0	0	0	0	0	0	0	0	0	0	0
d__Bacteria;p__Firmicutes;c__Bacilli;o__Lactobacillales;f__Carnobacteriaceae	0	0	0	0	0	0	0	0	0	0	0.000238791	0	0	0.000347901	0
d__Bacteria;p__Firmicutes;c__Bacilli;o__Lactobacillales;f__Enterococcaceae	0.000200859	0	0	0	0	0.000222148	0	0	0	0	0	0	0	0	0
d__Bacteria;p__Firmicutes;c__Bacilli;o__Lactobacillales;f__Lactobacillaceae	5.02147e-05	0.000145277	0.000304713	0.000640854	9.10415e-05	0.000499833	0.000864858	0.000366097	0.000408965	0.000450248	0.00036737	0.000595751	0.00233727	0.0010437	0.000966102
d__Bacteria;p__Firmicutes;c__Bacilli;o__Lactobacillales;f__Leuconostocaceae	0	0	0	0	0	0	0	0	0	0	0	0	0	0	0
d__Bacteria;p__Firmicutes;c__Bacilli;o__Lactobacillales;f__Streptococcaceae	0.000225966	0	0	0.000133511	0	0	0	0.000175726	0.000179944	0	0.000202054	0	0	0	0.00018902
d__Bacteria;p__Firmicutes;c__Bacilli;o__Lactobacillales;f__unclassified_Lactobacillales	7.5322e-05	0	0	0	0	0	0	0	0	0	0	0	0	0	0
d__Bacteria;p__Firmicutes;c__Bacilli;o__Lactobacillales;f__unidentified_Lactobacillales	0	0	0	0	0	0	0	0	0	0	0	0	0	3.31334e-05	2.10022e-05
d__Bacteria;p__Firmicutes;c__Bacilli;o__Turicibacterales;f__Turicibacteraceae	0	0	0	0	0	0	0	0	0	0	0	0	0	0	0
d__Bacteria;p__Firmicutes;c__Bacilli;o__unclassified_Bacilli;f__unclassified_Bacilli	0	0	0	0	0	0	6.40636e-05	0	0	0	0	0	0	0	4.20045e-05
d__Bacteria;p__Firmicutes;c__Clostridia;o__Clostridiales;f__Christensenellaceae	0.00268648	0.00711858	0.00277627	0.00242991	0.00931658	0.00158281	0.00102502	0.0156982	0.00974971	0.00998375	0.00336144	0.000956338	0.000248206	0.00177264	0.00128114
d__Bacteria;p__Firmicutes;c__Clostridia;o__Clostridiales;f__Clostridiaceae	0.00371589	0.00537525	0.0026747	0.00915888	0.00455208	0.0024714	0.00221019	0.0118322	0.00718142	0.00806531	0.00508808	0.00247707	0.00320599	0.00386004	0.00178519
d__Bacteria;p__Firmicutes;c__Clostridia;o__Clostridiales;f__Dehalobacteriaceae	0	0	0	0	0	0	0	0	0	0	0	0	0	0	0
d__Bacteria;p__Firmicutes;c__Clostridia;o__Clostridiales;f__Eubacteriaceae	0.000150644	0	0	0	0	0	0	0	0	0	0	0	0.000227522	0	0
d__Bacteria;p__Firmicutes;c__Clostridia;o__Clostridiales;f__Lachnospiraceae	0.0355269	0.0848127	0.0745531	0.0889186	0.0519847	0.0669777	0.0798232	0.0495841	0.0515786	0.0500754	0.0636101	0.0339108	0.134879	0.0729929	0.0862351
d__Bacteria;p__Firmicutes;c__Clostridia;o__Clostridiales;f__Peptostreptococcaceae	0	0.000203388	0	0	0	0	0	0	0	0	0	0	0	0	0
d__Bacteria;p__Firmicutes;c__Clostridia;o__Clostridiales;f__Ruminococcaceae	0.204072	0.127495	0.0449959	0.101656	0.148337	0.0458736	0.0588424	0.162854	0.113905	0.144471	0.108246	0.0343341	0.0394027	0.0629369	0.0529886
d__Bacteria;p__Firmicutes;c__Clostridia;o__Clostridiales;f__Veillonellaceae	0.00710538	0.0760961	0.0864707	0.0173832	0.0293761	0.035266	0.0284762	0.11759	0.0473417	0.0889337	0.109568	0.103849	0.250129	0.0984394	0.0744529
d__Bacteria;p__Firmicutes;c__Clostridia;o__Clostridiales;f__[Acidaminobacteraceae]	0	0	0	0	0	0	0	0	0	0	0	0	0	0	0
d__Bacteria;p__Firmicutes;c__Clostridia;o__Clostridiales;f__[Mogibacteriaceae]	0.00999272	0.00738007	0.00504469	0.00675567	0.00555353	0.00530379	0.00269067	0.00809806	0.00868641	0.00794785	0.0108558	0.00236733	0.0254618	0.00485405	0.00560759
d__Bacteria;p__Firmicutes;c__Clostridia;o__Clostridiales;f__[Tissierellaceae]	0	5.81108e-05	0	0	0	0	0	0	0	0	0	0	8.27352e-05	0	0
d__Bacteria;p__Firmicutes;c__Clostridia;o__Clostridiales;f__unclassified_Clostridiales	0.027593	0.00909434	0.0109697	0.0142056	0.0110767	0.00916361	0.0195074	0.00557931	0.00513659	0.00557916	0.0104517	0.00221055	0.00922498	0.00680892	0.00632167
d__Bacteria;p__Firmicutes;c__Clostridia;o__Clostridiales;f__unidentified_Clostridiales	0.232921	0.0560188	0.0444542	0.0741522	0.0560816	0.0291014	0.0450367	0.0574772	0.0521839	0.0531096	0.0596793	0.009971	0.0633752	0.0312614	0.0289831
d__Bacteria;p__Firmicutes;c__Erysipelotrichi;o__Erysipelotrichales;f__Erysipelotrichaceae	0.00552361	0.00438737	0.00697454	0.00902537	0.00288298	0.00144396	0.0918351	0.00177191	0.00472763	0.00923986	0.00398597	0.00170887	0.00843899	0.00387661	0.00147016
d__Bacteria;p__Firmicutes;c__unclassified_Firmicutes;o__unclassified_Firmicutes;f__unclassified_Firmicutes	0.000175751	0.000464887	0.000169285	0.000160214	0.000121389	5.5537e-05	0.000192191	0	1.63586e-05	5.8728e-05	5.51055e-05	9.4066e-05	4.13676e-05	0.000115967	0.000126013
d__Bacteria;p__Fusobacteria;c__Fusobacteriia;o__Fusobacteriales;f__Fusobacteriaceae	0	0.000145277	0	0.000427236	0	0	0.00035235	0.000146439	0	0	0	0	0	0.000115967	6.30067e-05
d__Bacteria;p__Fusobacteria;c__Fusobacteriia;o__Fusobacteriales;f__Leptotrichiaceae	0	0	0	0	0	0	0	0	0	0	0	0	6.20514e-05	0	0
d__Bacteria;p__GN02;c__BD1-5;o__unidentified_BD1-5;f__unidentified_BD1-5	0	0	0	0	0	0	0	0	0	0	0	0	0	4.97001e-05	0
d__Bacteria;p__Gemmatimonadetes;c__Gemm-1;o__unidentified_Gemm-1;f__unidentified_Gemm-1	5.02147e-05	0	0	0	0	0	0	0	0	0	0	0	0	0	0
d__Bacteria;p__Lentisphaerae;c__[Lentisphaeria];o__Victivallales;f__Victivallaceae	0.000175751	0.000261499	0	0	0.000364166	0	0	0	0.000294454	0.000176184	7.3474e-05	0	0	0	0
d__Bacteria;p__Lentisphaerae;c__[Lentisphaeria];o__Z20;f__R4-45B	0	0	0	0	0	0	0	0	0	0	3.6737e-05	0	0	0	0
d__Bacteria;p__Nitrospirae;c__Nitrospira;o__Nitrospirales;f__0319-6A21	0	0	0	0	0	0	0	0	0	0	0	0	0	0	0
d__Bacteria;p__OD1;c__unidentified_OD1;o__unidentified_OD1;f__unidentified_OD1	7.5322e-05	0	0	0	0	0	0	0	0	0	0	0	0	0	0
d__Bacteria;p__Planctomycetes;c__Phycisphaerae;o__Phycisphaerales;f__unidentified_Phycisphaerales	0	0	0	0	0	0	0	0	0	0	0	0	0	0	4.20045e-05
d__Bacteria;p__Proteobacteria;c__Alphaproteobacteria;o__Caulobacterales;f__Caulobacteraceae	5.02147e-05	0	6.7714e-05	0	0	0	0.000160159	0.000161082	0.000212662	9.78799e-05	3.6737e-05	0	0.000186154	0	0
d__Bacteria;p__Proteobacteria;c__Alphaproteobacteria;o__Caulobacterales;f__unclassified_Caulobacterales	0	0	0	0	0	0	0	0	0	0	0	0	0	0	0
d__Bacteria;p__Proteobacteria;c__Alphaproteobacteria;o__RF32;f__unidentified_RF32	0	0.000348665	0.000236999	0.000267023	0	5.5537e-05	0	0.000395384	0.000867005	0.000861343	0	0.000156777	0.000124103	0.000546702	0.000315033
d__Bacteria;p__Proteobacteria;c__Alphaproteobacteria;o__Rhizobiales;f__Bradyrhizobiaceae	0	0	0	0	0	0.000111074	0	0	0	0	0	0	0	0	0
d__Bacteria;p__Proteobacteria;c__Alphaproteobacteria;o__Rhizobiales;f__Brucellaceae	0	0	0.000203142	0	0	0	0	0	0	0	0	0	0	0	0
d__Bacteria;p__Proteobacteria;c__Alphaproteobacteria;o__Rhizobiales;f__Hyphomicrobiaceae	0	0	0.000135428	0	0	0	0	0	0	0	0	0	0	0	0
d__Bacteria;p__Proteobacteria;c__Alphaproteobacteria;o__Rhizobiales;f__Methylobacteriaceae	0	0	0	0	0	0	0	0	0	0	0	0	0	0	0
d__Bacteria;p__Proteobacteria;c__Alphaproteobacteria;o__Rhizobiales;f__Rhizobiaceae	0	0	0	0	0	0	0	0	0	0	0	0	0	0	0
d__Bacteria;p__Proteobacteria;c__Alphaproteobacteria;o__Rhizobiales;f__unclassified_Rhizobiales	0	0	0	0	0	0	0	2.92877e-05	3.27172e-05	0	0	0	0	0	0
d__Bacteria;p__Proteobacteria;c__Alphaproteobacteria;o__Rhodobacterales;f__Rhodobacteraceae	5.02147e-05	0	0.000169285	0	0	0	0	0	0	0	0	0	0.000144787	0	0
d__Bacteria;p__Proteobacteria;c__Alphaproteobacteria;o__Rhodospirillales;f__Acetobacteraceae	0.000200859	5.81108e-05	0	0.000400534	0	0	0	7.32193e-05	0.000605267	0.00019576	0	0	0	0	0
d__Bacteria;p__Proteobacteria;c__Alphaproteobacteria;o__Rhodospirillales;f__Rhodospirillaceae	0.000200859	0	0	0	0	0	0	0.000175726	0.000163586	0.000332792	0.000642898	0	0	4.97001e-05	0
d__Bacteria;p__Proteobacteria;c__Alphaproteobacteria;o__Rickettsiales;f__mitochondria	0	0	0	0	0	0	0	0	0	0	0	0	0.000124103	0	0
d__Bacteria;p__Proteobacteria;c__Alphaproteobacteria;o__Rickettsiales;f__unidentified_Rickettsiales	0.00168219	0.000116222	0	5.34045e-05	0	0	0	0.000717549	0.00117782	0.0010571	0.00012858	0.000141099	0	0	0
d__Bacteria;p__Proteobacteria;c__Alphaproteobacteria;o__Sphingomonadales;f__Erythrobacteraceae	0	0	0	0	0	0	0	0	0	0	0	0	0	0	0
d__Bacteria;p__Proteobacteria;c__Alphaproteobacteria;o__Sphingomonadales;f__Sphingomonadaceae	0.000301288	0	0	0	0	0	0	0.000102507	0.000212662	0	0.000220422	0	0.000144787	6.62669e-05	0.000168018
d__Bacteria;p__Proteobacteria;c__Alphaproteobacteria;o__unclassified_Alphaproteobacteria;f__unclassified_Alphaproteobacteria	0	0	0	0	0	0	0	0	8.17929e-05	0	0	3.13553e-05	0	4.97001e-05	0
d__Bacteria;p__Proteobacteria;c__Alphaproteobacteria;o__unidentified_Alphaproteobacteria;f__unidentified_Alphaproteobacteria	0	0	0	0	0	0	0	2.92877e-05	8.17929e-05	0.000215336	0	0	0	8.28336e-05	0
d__Bacteria;p__Proteobacteria;c__Betaproteobacteria;o__Burkholderiales;f__Alcaligenaceae	0	0	0	0	0	0	0	0	0	0	0	0	0	0	0
d__Bacteria;p__Proteobacteria;c__Betaproteobacteria;o__Burkholderiales;f__Burkholderiaceae	0	0	0	0	0	0	0	0	0	0	0	0	0	0	0
d__Bacteria;p__Proteobacteria;c__Betaproteobacteria;o__Burkholderiales;f__Comamonadaceae	0.000903864	0.000145277	0.000236999	0.000186916	0.000273125	0	0.000224222	0.00038074	0.000768853	0.00039152	0.000293896	9.4066e-05	0.00016547	9.94003e-05	0.000126013
d__Bacteria;p__Proteobacteria;c__Betaproteobacteria;o__Burkholderiales;f__Oxalobacteraceae	0	0	0	0	0	0	0	0	0	0	0	0	0	0	0
d__Bacteria;p__Proteobacteria;c__Betaproteobacteria;o__Burkholderiales;f__unclassified_Burkholderiales	0	0	0	0	0	0	0	0	0	0	0	0	6.20514e-05	0	0
d__Bacteria;p__Proteobacteria;c__Betaproteobacteria;o__Hydrogenophilales;f__Hydrogenophilaceae	0	0	0	0	0	0	0	0	0	0	0	6.27107e-05	0	0	8.40089e-05
d__Bacteria;p__Proteobacteria;c__Betaproteobacteria;o__MND1;f__unidentified_MND1	0	0	0	0	0	0	0	0	4.90757e-05	0	0	0	0	0	0
d__Bacteria;p__Proteobacteria;c__Betaproteobacteria;o__Rhodocyclales;f__Rhodocyclaceae	0	5.81108e-05	0	5.34045e-05	0	0	0	0	0	0	0	0	0.000124103	0	4.20045e-05
d__Bacteria;p__Proteobacteria;c__Betaproteobacteria;o__unclassified_Betaproteobacteria;f__unclassified_Betaproteobacteria	0	0	0	0	0	0	0	0	0	0	0	0	0	0	0
d__Bacteria;p__Proteobacteria;c__Deltaproteobacteria;o__Bdellovibrionales;f__Bacteriovoracaceae	0	0	0	0	0	0	0	0	0	0	0	0	0	0	0
d__Bacteria;p__Proteobacteria;c__Deltaproteobacteria;o__Bdellovibrionales;f__Bdellovibrionaceae	0	0	0	0	0	0	0	0	0	0	0	0	0	0	0
d__Bacteria;p__Proteobacteria;c__Deltaproteobacteria;o__Desulfobacterales;f__Desulfobulbaceae	0	8.71662e-05	0	0.000186916	0.000121389	0.000138843	0	0.000234302	0.000261737	0	0.000404107	0	4.13676e-05	0.0001491	0
d__Bacteria;p__Proteobacteria;c__Deltaproteobacteria;o__Desulfovibrionales;f__Desulfovibrionaceae	0.000276181	0.00069733	0.000643283	0.000320427	0.000394513	0.000333222	0.000928921	0.000863988	0.00117782	0.000959223	0.00108374	0.000344909	0.000806668	0.000695802	0.000525056
d__Bacteria;p__Proteobacteria;c__Deltaproteobacteria;o__GMD14H09;f__unidentified_GMD14H09	0	0.000203388	0	0	0.000242777	0.000138843	0	0.000966495	0.000981515	0.00117456	0.000110211	0	0.000144787	0.000347901	4.20045e-05
d__Bacteria;p__Proteobacteria;c__Deltaproteobacteria;o__Myxococcales;f__unidentified_Myxococcales	0	0	0	0	0	0	0	4.39316e-05	0	0	0	0	0	0	0
d__Bacteria;p__Proteobacteria;c__Deltaproteobacteria;o__unidentified_Deltaproteobacteria;f__unidentified_Deltaproteobacteria	0	0	0	0	0	0	0	0	3.27172e-05	0	0	0	0	0	0
d__Bacteria;p__Proteobacteria;c__Epsilonproteobacteria;o__Campylobacterales;f__Campylobacteraceae	5.02147e-05	0	0	0	0	8.33056e-05	0	0	0	0	0	0	0.000103419	0	0
d__Bacteria;p__Proteobacteria;c__Epsilonproteobacteria;o__Campylobacterales;f__Helicobacteraceae	0	0	0	0	0	0	0	0	0	0	0	0	0.000186154	0	0.00018902
d__Bacteria;p__Proteobacteria;c__Gammaproteobacteria;o__Aeromonadales;f__Aeromonadaceae	0.000301288	0.000174332	0	0	0	0	0	0	0	0	0.000220422	0	0	0	0
d__Bacteria;p__Proteobacteria;c__Gammaproteobacteria;o__Aeromonadales;f__Succinivibrionaceae	0.00195837	0.0649098	0.00843039	0.00841121	0.000758679	0.0451794	0.0135174	0.00136188	0.00585637	0.0101208	0.0116456	0.371341	0.0124103	0.0619926	0.147247
d__Bacteria;p__Proteobacteria;c__Gammaproteobacteria;o__Alteromonadales;f__Shewanellaceae	0	0	0	0	0	0	0.000160159	0.000131795	0.00034353	0.000469824	0	4.7033e-05	0	0	0
d__Bacteria;p__Proteobacteria;c__Gammaproteobacteria;o__Cardiobacteriales;f__Cardiobacteriaceae	0	0	0	0	0	0	0	0	0	5.8728e-05	0	0	0	0	0
d__Bacteria;p__Proteobacteria;c__Gammaproteobacteria;o__Enterobacteriales;f__Enterobacteriaceae	0.000225966	0	0.000440141	0.000480641	0.000333819	0.000138843	0.000320318	0.00019037	0	0	0	0.000219487	0.000227522	0.000215367	0.000231024
d__Bacteria;p__Proteobacteria;c__Gammaproteobacteria;o__Legionellales;f__Legionellaceae	0	0	0	0	0	0	0	0	0	0	0	0	0	0	0
d__Bacteria;p__Proteobacteria;c__Gammaproteobacteria;o__Oceanospirillales;f__Oceanospirillaceae	5.02147e-05	0	0	0	0	0	0	0	0	0	0	0	0	0	0
d__Bacteria;p__Proteobacteria;c__Gammaproteobacteria;o__Pasteurellales;f__Pasteurellaceae	0	0	0	0	0	0	0	0	0	0	0	0	4.13676e-05	4.97001e-05	0
d__Bacteria;p__Proteobacteria;c__Gammaproteobacteria;o__Pseudomonadales;f__Moraxellaceae	0	0	0	0	0	0	0	0	9.81515e-05	0	0	4.7033e-05	0	8.28336e-05	0
d__Bacteria;p__Proteobacteria;c__Gammaproteobacteria;o__Pseudomonadales;f__Pseudomonadaceae	0.000100429	0	0	0	0.000121389	0.000111074	0	0	3.27172e-05	0	9.18425e-05	0.000109744	0	0	0
d__Bacteria;p__Proteobacteria;c__Gammaproteobacteria;o__Xanthomonadales;f__Xanthomonadaceae	0	0	0	0	0	0	6.40636e-05	0	0	5.8728e-05	0	0	4.13676e-05	0	0
d__Bacteria;p__Proteobacteria;c__Gammaproteobacteria;o__unclassified_Gammaproteobacteria;f__unclassified_Gammaproteobacteria	2.51073e-05	0	0	0.000106809	0	0	0.00035235	0	4.90757e-05	0	0.000110211	9.4066e-05	0	0	0.00018902
d__Bacteria;p__Proteobacteria;c__Gammaproteobacteria;o__unidentified_Gammaproteobacteria;f__unidentified_Gammaproteobacteria	0	0	0	0	0	0	0	0	0	0	0	0	0	6.62669e-05	0
d__Bacteria;p__Proteobacteria;c__TA18;o__PHOS-HD29;f__unidentified_PHOS-HD29	0	0	0	0	0	0	0	0	0	0	0	0	0	0	0
d__Bacteria;p__Proteobacteria;c__unclassified_Proteobacteria;o__unclassified_Proteobacteria;f__unclassified_Proteobacteria	0	0	0	0	0	0	0	0	0	0	0	6.27107e-05	0	0	0
d__Bacteria;p__SR1;c__unidentified_SR1;o__unidentified_SR1;f__unidentified_SR1	0	0.00633408	0.000981853	0.0059012	0.0016084	0.000860824	0.000960953	0.00632615	0.00891543	0.00319089	0.00049595	0.00136396	0.00138582	0.00369438	0.000798085
d__Bacteria;p__Spirochaetes;c__Spirochaetes;o__Spirochaetales;f__Spirochaetaceae	0.0061513	0.00177238	0.000440141	0.00200267	0.00176014	0.000499833	0.00144143	0.00433458	0.0100278	0.00604898	0.00130416	0.00137963	0.000579147	0.00215367	0.00151216
d__Bacteria;p__Synergistetes;c__Synergistia;o__Synergistales;f__Dethiosulfovibrionaceae	0	0.000145277	0.000440141	0.000293725	0	0.000249917	0.000320318	0.000248946	0.000441682	0.000137032	0.000330633	0.000219487	0.00134445	0.000364468	0.000126013
d__Bacteria;p__Synergistetes;c__Synergistia;o__Synergistales;f__Synergistaceae	0	0	0	0	0	0	0	0	0	3.9152e-05	0	0	0	0	0
d__Bacteria;p__Synergistetes;c__Synergistia;o__Synergistales;f__Thermovirgaceae	0	5.81108e-05	0	0.000106809	0	0.000138843	0	0	0	0	0	0	0	0	0
d__Bacteria;p__TM7;c__TM7-3;o__CW040;f__F16	0.00128047	0.00139466	0.00159128	0.0023498	0.00139597	0.00055537	0.00089689	0.00404171	0.00588909	0.00520721	0.00286549	0.000564396	0.00179949	0.000463868	0.000693073
d__Bacteria;p__TM7;c__TM7-3;o__I025;f__Rs-045	0	0	0	0	0	0	0	0	0	0	0	0	0.000413676	8.28336e-05	0.000861091
d__Bacteria;p__TM7;c__TM7-3;o__unclassified_TM7-3;f__unclassified_TM7-3	0	0	0	0	0	0	0	0	0	0	0	0	0	0	0
d__Bacteria;p__Tenericutes;c__Mollicutes;o__Acholeplasmatales;f__unidentified_Acholeplasmatales	5.02147e-05	0	0	0	0	0	0	5.85754e-05	9.81515e-05	5.8728e-05	0	0	0	0	0
d__Bacteria;p__Tenericutes;c__Mollicutes;o__Anaeroplasmatales;f__Anaeroplasmataceae	0.000200859	0.000464887	0.000406284	0.000934579	0.000849721	0.000277685	6.40636e-05	0.00222587	0.00336987	0.00156608	0.000459213	0.00026652	0	0.00122594	0.000357038
d__Bacteria;p__Tenericutes;c__Mollicutes;o__Mycoplasmatales;f__Mycoplasmataceae	0	0	0	0	0	0	0	5.85754e-05	0	0	0	0	0	0	0
d__Bacteria;p__Tenericutes;c__Mollicutes;o__RF39;f__unidentified_RF39	0.00143112	0.00183049	0.00108342	0.00368491	0.00124423	8.33056e-05	0.000512508	7.32193e-05	0.000948798	0.00115498	0.00086332	0.00026652	0.00252342	0.00140817	0.000693073
d__Bacteria;p__Tenericutes;c__Mollicutes;o__unclassified_Mollicutes;f__unclassified_Mollicutes	0	0	0	0	0	8.33056e-05	0	0	0	0	0	0	0	0	0
d__Bacteria;p__Tenericutes;c__Mollicutes;o__unidentified_Mollicutes;f__unidentified_Mollicutes	0	0	0	0	0	0	0	0	9.81515e-05	0	0	0	0	3.31334e-05	0
d__Bacteria;p__Thermotogae;c__Thermotogae;o__Thermotogales;f__Thermotogaceae	0	0	0	5.34045e-05	0	5.5537e-05	0	0	0	0	0	0	0	0	0
d__Bacteria;p__Verrucomicrobia;c__Opitutae;o__Opitutales;f__Opitutaceae	0	0	0	0	0	0	0	0	0	0	0	0	4.13676e-05	0	0
d__Bacteria;p__Verrucomicrobia;c__Verruco-5;o__WCHB1-41;f__RFP12	0.0041176	0.000261499	0.000101571	0.000106809	0.000697985	0.000305454	6.40636e-05	0.000102507	0.00211026	0.00270149	0.000477581	0.000188132	0	0.000165667	0.000168018
d__Bacteria;p__Verrucomicrobia;c__Verruco-5;o__WCHB1-41;f__unclassified_WCHB1-41	0	0	0	0	0	0	0	0	0	0	0	0	0	0	0
d__Bacteria;p__Verrucomicrobia;c__Verruco-5;o__WCHB1-41;f__unidentified_WCHB1-41	0.000150644	0	0	0	0	0	0	0	0	0	0	0	0	0	0
d__Bacteria;p__Verrucomicrobia;c__[Pedosphaerae];o__[Pedosphaerales];f__R4-41B	0	0	0	5.34045e-05	0	0	0	0	0	0	0	0	0	0	0
d__Bacteria;p__Verrucomicrobia;c__[Pedosphaerae];o__[Pedosphaerales];f__[Pedosphaeraceae]	0	0	0	0	0	0	0	0	0	0	0	0	4.13676e-05	0	0
d__Bacteria;p__WPS-2;c__unidentified_WPS-2;o__unidentified_WPS-2;f__unidentified_WPS-2	0	0.00197577	0	0	0.000151736	0.000138843	9.60953e-05	0	0.000785212	0	0	0.000391942	0	0.000265067	0.000147016
d__Bacteria;p__[Thermi];c__Deinococci;o__Deinococcales;f__Deinococcaceae	0	0	0	0	0	0	0	0	0	0	0	0	0	0	0
d__Bacteria;p__unclassified_Bacteria;c__unclassified_Bacteria;o__unclassified_Bacteria;f__unclassified_Bacteria	0.00534786	0.00464887	0.00585726	0.00226969	0.00406652	0.00236032	0.00720715	0.00165476	0.00137412	0.000508976	0.000624529	0.000799561	0.00196496	0.00155727	0.00144915
d__Bacteria;p__unidentified_Bacteria;c__unidentified_Bacteria;o__unidentified_Bacteria;f__unidentified_Bacteria	0.00258606	0.00395154	0.00226842	0.0012283	0.000849721	0.0020271	0.00320318	0.000161082	0.00101423	0.0015465	0.000477581	0.000783883	0.00101351	0.000364468	0.000924098

## Sheet: otu_table_genus
Taxon	A1	A2	A3	A4	A5	B1	B2	B3	B4	B5	C1	C2	C3	C4	C5
d__Archaea;p__Euryarchaeota;c__Methanobacteria;o__Methanobacteriales;f__Methanobacteriaceae;g__Methanosphaera	0	0	0	0	0	0	0	0	0	0	0	0	0	0	0
d__Bacteria;p__Acidobacteria;c__Acidobacteriia;o__Acidobacteriales;f__Acidobacteriaceae;g__unidentified_Acidobacteriaceae	0	0	0	0	0	0	0	2.92877e-05	0	0	0	0	0	0	0
d__Bacteria;p__Acidobacteria;c__Solibacteres;o__Solibacterales;f__Solibacteraceae;g__Candidatus_Solibacter	5.02147e-05	0	0	0	0	0	0	0	0	0	0	0	0	0	0
d__Bacteria;p__Actinobacteria;c__Actinobacteria;o__Actinomycetales;f__Actinomycetaceae;g__Trueperella	0	0	0	0	0	0	0	0	0	0	0	0	0	0	0
d__Bacteria;p__Actinobacteria;c__Actinobacteria;o__Actinomycetales;f__Actinomycetaceae;g__unidentified_Actinomycetaceae	0	0	0	0	0	0	0	0	0	0	0	0	6.20514e-05	0	0
d__Bacteria;p__Actinobacteria;c__Actinobacteria;o__Actinomycetales;f__Beutenbergiaceae;g__unidentified_Beutenbergiaceae	0.000225966	0	0.000236999	0.00024032	0	0.000249917	0.000384381	0.000131795	8.17929e-05	0.000156608	0.000293896	0	0.000103419	9.94003e-05	0.000126013
d__Bacteria;p__Actinobacteria;c__Actinobacteria;o__Actinomycetales;f__Brevibacteriaceae;g__Brevibacterium	0	0	0	0	0	0	0	0	0	0	0	0	0	0	0
d__Bacteria;p__Actinobacteria;c__Actinobacteria;o__Actinomycetales;f__Corynebacteriaceae;g__Corynebacterium	0.000577469	0	0	8.01068e-05	0	0	0	0	4.90757e-05	0	7.3474e-05	0	0	0	0
d__Bacteria;p__Actinobacteria;c__Actinobacteria;o__Actinomycetales;f__Dermabacteraceae;g__Brachybacterium	5.02147e-05	0	0	0	0	0	0	0	0	0	0	0	0	0	0
d__Bacteria;p__Actinobacteria;c__Actinobacteria;o__Actinomycetales;f__Dermabacteraceae;g__unclassified_Dermabacteraceae	0	0	0	0	0	0	0	0	0	0	0	0	0	0	0
d__Bacteria;p__Actinobacteria;c__Actinobacteria;o__Actinomycetales;f__Geodermatophilaceae;g__unclassified_Geodermatophilaceae	0	0	0	0	0	0	0	4.39316e-05	0	0	0	0	0	0	0
d__Bacteria;p__Actinobacteria;c__Actinobacteria;o__Actinomycetales;f__Microbacteriaceae;g__Curtobacterium	0	0	0	0	0	0	0	0	0	0	0	0	0	0	0
d__Bacteria;p__Actinobacteria;c__Actinobacteria;o__Actinomycetales;f__Micrococcaceae;g__Arthrobacter	0	0	0	0	0	0	0	0	0	0	0	0	0	0	0
d__Bacteria;p__Actinobacteria;c__Actinobacteria;o__Actinomycetales;f__Micrococcaceae;g__Kocuria	0	0	0	0	0	0	0	0	0	0	0	0	0	0	0
d__Bacteria;p__Actinobacteria;c__Actinobacteria;o__Actinomycetales;f__Micrococcaceae;g__Rothia	0	0	0	0	0	0	0	0	0	0	0	0	4.13676e-05	0	0
d__Bacteria;p__Actinobacteria;c__Actinobacteria;o__Actinomycetales;f__Micrococcaceae;g__unclassified_Micrococcaceae	0	0	0	0	0	0	0	0	0	0	0	0	0	0	0
d__Bacteria;p__Actinobacteria;c__Actinobacteria;o__Actinomycetales;f__Nocardiaceae;g__Rhodococcus	0	0	0	0	0	0	0	0	0	0	0	0	0	0	0
d__Bacteria;p__Actinobacteria;c__Actinobacteria;o__Actinomycetales;f__unclassified_Actinomycetales;g__unclassified_Actinomycetales	0	0	0.000135428	0	0	0	0	0	0	0	0	0	0	0	0
d__Bacteria;p__Actinobacteria;c__Actinobacteria;o__Actinomycetales;f__unidentified_Actinomycetales;g__unidentified_Actinomycetales	5.02147e-05	0	0	0	0	0	0	0	0	0	0	0	0	0	0
d__Bacteria;p__Actinobacteria;c__Actinobacteria;o__Bifidobacteriales;f__Bifidobacteriaceae;g__Bifidobacterium	0.00125537	0.000406776	0.000812568	0.00144192	0.000394513	0.00347107	0.00188987	0.00115687	0.00207754	0.0015465	0.00620856	0.000768206	0.0038265	0.000414168	4.20045e-05
d__Bacteria;p__Actinobacteria;c__Actinobacteria;o__Bifidobacteriales;f__Bifidobacteriaceae;g__unclassified_Bifidobacteriaceae	2.51073e-05	0	0.00233613	0.000507343	0	0.000277685	0.000416413	0	0	7.83039e-05	3.6737e-05	0	0.000951455	3.31334e-05	0.000588062
d__Bacteria;p__Actinobacteria;c__Actinobacteria;o__Bifidobacteriales;f__Bifidobacteriaceae;g__unidentified_Bifidobacteriaceae	0	0.00209199	0.0902966	0.0128705	0.000121389	0.00785849	0.00496493	8.78632e-05	0.000196303	0.000743887	0.0178542	0.00145802	0.0505719	0.00351214	0.0158567
d__Bacteria;p__Actinobacteria;c__Coriobacteriia;o__Coriobacteriales;f__Coriobacteriaceae;g__Adlercreutzia	0	0	0	5.34045e-05	0.000121389	0	0	0	0	0	0	0	0	0	0
d__Bacteria;p__Actinobacteria;c__Coriobacteriia;o__Coriobacteriales;f__Coriobacteriaceae;g__Atopobium	0.000200859	0	0	0	0	0	0	0	0	0	0.000293896	0	0	0	0
d__Bacteria;p__Actinobacteria;c__Coriobacteriia;o__Coriobacteriales;f__Coriobacteriaceae;g__Olsenella	0	0	0.000169285	0.00104139	0	0	0.000288286	0	0.000261737	0.000567704	0.000900057	0.000109744	0.000289573	0.000795202	0.000609065
d__Bacteria;p__Actinobacteria;c__Coriobacteriia;o__Coriobacteriales;f__Coriobacteriaceae;g__unclassified_Coriobacteriaceae	5.02147e-05	8.71662e-05	0.000203142	0	0	5.5537e-05	0	0.000366097	0	0	0.000551055	0	0	0	0
d__Bacteria;p__Actinobacteria;c__Coriobacteriia;o__Coriobacteriales;f__Coriobacteriaceae;g__unidentified_Coriobacteriaceae	0.00115494	0	0	0.000427236	0	0	0	0.000292877	0.000245379	0	0.000624529	3.13553e-05	0.000392992	6.62669e-05	0
d__Bacteria;p__Actinobacteria;c__Thermoleophilia;o__Solirubrobacterales;f__unidentified_Solirubrobacterales;g__unidentified_Solirubrobacterales	0	5.81108e-05	0	0	0	0	0	0	0	0	0	0	0	0	0
d__Bacteria;p__Bacteroidetes;c__Bacteroidia;o__Bacteroidales;f__BS11;g__unidentified_BS11	0.0024103	0.00127844	0.000304713	0.00216288	0.00974144	0.000444296	0.000192191	0.0013033	0.00500573	0.00409138	0.000422476	0.000486008	0.000206838	0.000844902	0.000126013
d__Bacteria;p__Bacteroidetes;c__Bacteroidia;o__Bacteroidales;f__Bacteroidaceae;g__BF311	0.00261116	0.00220821	0.000846425	0.00341789	0.00112285	0.000111074	0.000480477	0.00304592	0.00407329	0.00432629	0.00150622	0.000564396	0.000206838	0.00132534	0.000609065
d__Bacteria;p__Bacteroidetes;c__Bacteroidia;o__Bacteroidales;f__Bacteroidaceae;g__Bacteroides	5.02147e-05	0	0.000135428	5.34045e-05	0	0.000166611	0.000160159	0.000161082	0.00011451	0.00029364	3.6737e-05	0	0	0	4.20045e-05
d__Bacteria;p__Bacteroidetes;c__Bacteroidia;o__Bacteroidales;f__Porphyromonadaceae;g__Dysgonomonas	0.000150644	0.000319609	0.000236999	0	0.00021243	0.000277685	0.000160159	8.78632e-05	4.90757e-05	9.78799e-05	0.000110211	9.4066e-05	8.27352e-05	0.000132534	0.000105011
d__Bacteria;p__Bacteroidetes;c__Bacteroidia;o__Bacteroidales;f__Porphyromonadaceae;g__Porphyromonas	0	0	0	0	0	0	0	0	0	0	0	0	4.13676e-05	3.31334e-05	0
d__Bacteria;p__Bacteroidetes;c__Bacteroidia;o__Bacteroidales;f__Prevotellaceae;g__Prevotella	0.297095	0.353372	0.50904	0.45263	0.556324	0.662029	0.481245	0.397098	0.472959	0.400564	0.449973	0.369037	0.29735	0.5304	0.455496
d__Bacteria;p__Bacteroidetes;c__Bacteroidia;o__Bacteroidales;f__Prevotellaceae;g__unclassified_Prevotellaceae	0.00158176	0.00203388	0.00118499	0.00202937	0.00312576	0.00141619	0.00361959	0.000117151	0.000261737	0.000234912	0.000330633	0.00026652	0.000517095	0.000778636	0.00134414
d__Bacteria;p__Bacteroidetes;c__Bacteroidia;o__Bacteroidales;f__Prevotellaceae;g__unidentified_Prevotellaceae	0.00351503	0.00470698	0.00426598	0.00360481	0.00731367	0.00233256	0.00490086	5.85754e-05	0.000376247	0.00029364	0.000404107	0.000501685	0.000206838	0.001491	0.00121813
d__Bacteria;p__Bacteroidetes;c__Bacteroidia;o__Bacteroidales;f__RF16;g__unidentified_RF16	0.00268648	0.00659558	0.00257313	0.00157543	0.00558388	0.00261024	0.000608604	0.00940136	0.00685425	0.0147016	0.00214912	0.000705495	0.000144787	0.00202114	0.000735078
d__Bacteria;p__Bacteroidetes;c__Bacteroidia;o__Bacteroidales;f__Rikenellaceae;g__Blvii28	0	0	0	0	0	0	0	2.92877e-05	0	0	0	0	0	0	0
d__Bacteria;p__Bacteroidetes;c__Bacteroidia;o__Bacteroidales;f__S24-7;g__unidentified_S24-7	0.0285721	0.0721736	0.0292186	0.0660347	0.0239439	0.036349	0.0856209	0.055222	0.0421888	0.0702974	0.066843	0.0281257	0.0626513	0.0335973	0.0766161
d__Bacteria;p__Bacteroidetes;c__Bacteroidia;o__Bacteroidales;f__[Barnesiellaceae];g__Barnesiella	0	0	0	0	0	0	0	0	0	0	0	0	0	0	4.20045e-05
d__Bacteria;p__Bacteroidetes;c__Bacteroidia;o__Bacteroidales;f__[Paraprevotellaceae];g__CF231	0.00256095	0.00200482	0.000914139	0.00210948	0.00179048	0.00169388	0.00112111	0.00390991	0.00719778	0.00616644	0.00235117	0.00181861	0.000889404	0.00203771	0.000861091
d__Bacteria;p__Bacteroidetes;c__Bacteroidia;o__Bacteroidales;f__[Paraprevotellaceae];g__YRC22	0.00494614	0.0037772	0.00738082	0.0187984	0.0059177	0.00408197	0.00711105	0.00363168	0.00955341	0.00661668	0.00510645	0.0047033	0.00283368	0.010437	0.00613265
d__Bacteria;p__Bacteroidetes;c__Bacteroidia;o__Bacteroidales;f__[Paraprevotellaceae];g__[Prevotella]	0	0	0	0	0	0	0	0	0	0	0	0	0	0	0
d__Bacteria;p__Bacteroidetes;c__Bacteroidia;o__Bacteroidales;f__[Paraprevotellaceae];g__unclassified_[Paraprevotellaceae]	0.000527254	5.81108e-05	0.000203142	0.000267023	0.000182083	0.000166611	0.000224222	0	0.000163586	0	0	6.27107e-05	0	0.000265067	0.000168018
d__Bacteria;p__Bacteroidetes;c__Bacteroidia;o__Bacteroidales;f__[Paraprevotellaceae];g__unidentified_[Paraprevotellaceae]	0.00474529	0.00491036	0.00457069	0.00387183	0.00497694	0.0019438	0.00506102	0.00410028	0.00603632	0.00536382	0.00483092	0.00301011	0.00299915	0.00737219	0.0027933
d__Bacteria;p__Bacteroidetes;c__Bacteroidia;o__Bacteroidales;f__p-2534-18B5;g__unidentified_p-2534-18B5	0	0	6.7714e-05	5.34045e-05	0	0	0	0	0	0	3.6737e-05	0	0.000310257	0.000513568	0
d__Bacteria;p__Bacteroidetes;c__Bacteroidia;o__Bacteroidales;f__unclassified_Bacteroidales;g__unclassified_Bacteroidales	0.00499636	0.00950112	0.00477384	0.00654206	0.00725297	0.00508164	0.00970563	0.00140581	0.00163586	0.00371944	0.00108374	0.000924982	0.00136513	0.00221994	0.00239425
d__Bacteria;p__Bacteroidetes;c__Bacteroidia;o__Bacteroidales;f__unidentified_Bacteroidales;g__unidentified_Bacteroidales	0.0764016	0.0606967	0.0308099	0.0591188	0.0333819	0.0164112	0.027227	0.0537723	0.0765745	0.0561243	0.0355982	0.0107392	0.00810805	0.0311786	0.0135884
d__Bacteria;p__Bacteroidetes;c__Cytophagia;o__Cytophagales;f__Cytophagaceae;g__Leadbetterella	0	0	0	0	0	0	0	0	0	0	0	0	0	0	0
d__Bacteria;p__Bacteroidetes;c__Flavobacteriia;o__Flavobacteriales;f__Flavobacteriaceae;g__Flavobacterium	0	0	0	0	6.06943e-05	0	0	0	0	0	0	0	0	0	0
d__Bacteria;p__Bacteroidetes;c__Flavobacteriia;o__Flavobacteriales;f__[Weeksellaceae];g__Wautersiella	0	0	0	0	0	0	0	0	0	0	0	0	6.20514e-05	0	0
d__Bacteria;p__Bacteroidetes;c__Flavobacteriia;o__Flavobacteriales;f__[Weeksellaceae];g__unclassified_[Weeksellaceae]	0	0	0	0	0	0	0	0	0	5.8728e-05	0	0	8.27352e-05	0	0
d__Bacteria;p__Bacteroidetes;c__Flavobacteriia;o__Flavobacteriales;f__[Weeksellaceae];g__unidentified_[Weeksellaceae]	0	0	0	0	0	0	0	0	0	0	0	0	0	4.97001e-05	0
d__Bacteria;p__Bacteroidetes;c__Sphingobacteriia;o__Sphingobacteriales;f__Sphingobacteriaceae;g__Sphingobacterium	0	0	0	0	0	0	0	0	0	0	0	0	0	0	0
d__Bacteria;p__Bacteroidetes;c__Sphingobacteriia;o__Sphingobacteriales;f__Sphingobacteriaceae;g__unclassified_Sphingobacteriaceae	0	0	0	0	0	0	0	0	0	0	0	0	0	0	0
d__Bacteria;p__Bacteroidetes;c__[Saprospirae];o__[Saprospirales];f__Chitinophagaceae;g__Sediminibacterium	0	0	0	0	0	0	0	0	0	0	0	0	0	0	0
d__Bacteria;p__Bacteroidetes;c__unclassified_Bacteroidetes;o__unclassified_Bacteroidetes;f__unclassified_Bacteroidetes;g__unclassified_Bacteroidetes	5.02147e-05	2.90554e-05	6.7714e-05	0	0	0	0	0	0	0	0	4.7033e-05	0	0	0
d__Bacteria;p__Chloroflexi;c__Anaerolineae;o__Anaerolineales;f__Anaerolinaceae;g__SHD-231	0	0	0	0	0.000121389	0	0	0	0	0	0	0	0	0	0
d__Bacteria;p__Chloroflexi;c__Anaerolineae;o__SJA-15;f__unidentified_SJA-15;g__unidentified_SJA-15	0	0	0	0	0	0	0	0	0	0	0	0	0	0	0
d__Bacteria;p__Chloroflexi;c__Thermomicrobia;o__JG30-KF-CM45;f__unidentified_JG30-KF-CM45;g__unidentified_JG30-KF-CM45	0	0	0	0	0	0	0	0	0	0	0	0	0	0	0
d__Bacteria;p__Cyanobacteria;c__4C0d-2;o__YS2;f__unidentified_YS2;g__unidentified_YS2	0.00381631	0.000668274	0.00352113	0.0012283	0.0010925	0.000416528	0.00195394	0.00398313	0.00741044	0.00295597	0.00146948	0.00261817	0.00109624	0.00342931	0.00144915
d__Bacteria;p__Cyanobacteria;c__Chloroplast;o__Streptophyta;f__unidentified_Streptophyta;g__unidentified_Streptophyta	0.000828542	0.000348665	0.000169285	0.000186916	0.00021243	0.000111074	0	0.000131795	0	0.00029364	0.000551055	0.000407619	0.000537779	0.000281634	0.000210022
d__Bacteria;p__Elusimicrobia;c__Elusimicrobia;o__Elusimicrobiales;f__Elusimicrobiaceae;g__unclassified_Elusimicrobiaceae	0	8.71662e-05	0	0	0	0	0	0	0	0	0	0	0	0	0
d__Bacteria;p__Elusimicrobia;c__Elusimicrobia;o__Elusimicrobiales;f__Elusimicrobiaceae;g__unidentified_Elusimicrobiaceae	0.000100429	0.000435831	0.000406284	0.000907877	0.000151736	0.000111074	0.000288286	0.000336809	0.00109602	0.00137032	0.000808214	0.000360586	6.20514e-05	0.000497001	0.000588062
d__Bacteria;p__Elusimicrobia;c__Endomicrobia;o__unidentified_Endomicrobia;f__unidentified_Endomicrobia;g__unidentified_Endomicrobia	0.000100429	0	0	0	9.10415e-05	0	0	0	6.54343e-05	9.78799e-05	0	0	0	0	0
d__Bacteria;p__Fibrobacteres;c__Fibrobacteria;o__Fibrobacterales;f__Fibrobacteraceae;g__Fibrobacter	0.000351503	0.00296365	0.00111728	0.00381842	0.00166909	5.5537e-05	0.000448445	0.0035731	0.00570914	0.00277979	0.000459213	0.00137963	8.27352e-05	0.000977436	0.000399042
d__Bacteria;p__Firmicutes;c__Bacilli;o__Bacillales;f__Bacillaceae;g__Bacillus	0	0.000435831	0.000744854	0.00034713	0.00042486	0.000388759	0.000480477	0.000205014	0.000212662	0.000215336	0.000385739	0.000329231	0.000620514	0.000414168	0.000336036
d__Bacteria;p__Firmicutes;c__Bacilli;o__Bacillales;f__Bacillaceae;g__unclassified_Bacillaceae	0	5.81108e-05	3.3857e-05	2.67023e-05	0	0	0	0	0	0	0	0	0	0	0
d__Bacteria;p__Firmicutes;c__Bacilli;o__Bacillales;f__Paenibacillaceae;g__Brevibacillus	0	0	0	0	0	0	0	0	0	0	0	0	0	0	0
d__Bacteria;p__Firmicutes;c__Bacilli;o__Bacillales;f__Planococcaceae;g__Staphylococcus	0	0	0	0	0	0	0	0	0	0	0	0	0	0	0
d__Bacteria;p__Firmicutes;c__Bacilli;o__Bacillales;f__Staphylococcaceae;g__Jeotgalicoccus	0	0	0	0	0	0	0	0	0	0	0	0	0	0	0
d__Bacteria;p__Firmicutes;c__Bacilli;o__Bacillales;f__Staphylococcaceae;g__Staphylococcus	0.000251073	0	0	0	0	0	0	0	0	0	0	0	0	0	0
d__Bacteria;p__Firmicutes;c__Bacilli;o__Bacillales;f__Staphylococcaceae;g__unclassified_Staphylococcaceae	0	0	0	0	0	0	0	0	0	0	0	0	0	0	0
d__Bacteria;p__Firmicutes;c__Bacilli;o__Bacillales;f__Thermoactinomycetaceae;g__Thermoactinomyces	0	0	3.3857e-05	0	0	0	3.20318e-05	0	0	0	0	0	0	0	0
d__Bacteria;p__Firmicutes;c__Bacilli;o__Bacillales;f__unclassified_Bacillales;g__unclassified_Bacillales	0	0	0	5.34045e-05	6.06943e-05	0	0	0	0	0	0	0	0	0	6.30067e-05
d__Bacteria;p__Firmicutes;c__Bacilli;o__Lactobacillales;f__Aerococcaceae;g__Aerococcus	0	0	0	0	0	0	0	0	0	0	0	0	0	0	0
d__Bacteria;p__Firmicutes;c__Bacilli;o__Lactobacillales;f__Aerococcaceae;g__Facklamia	0	0	0	0	0	0	0	0	0	0	0	0	0	0	0
d__Bacteria;p__Firmicutes;c__Bacilli;o__Lactobacillales;f__Aerococcaceae;g__unclassified_Aerococcaceae	0	0	6.7714e-05	0	0	0	0	0	0	0	0	0	0	0	0
d__Bacteria;p__Firmicutes;c__Bacilli;o__Lactobacillales;f__Carnobacteriaceae;g__unclassified_Carnobacteriaceae	0	0	0	0	0	0	0	0	0	0	0.000238791	0	0	0.000347901	0
d__Bacteria;p__Firmicutes;c__Bacilli;o__Lactobacillales;f__Enterococcaceae;g__Enterococcus	0.000200859	0	0	0	0	0.000222148	0	0	0	0	0	0	0	0	0
d__Bacteria;p__Firmicutes;c__Bacilli;o__Lactobacillales;f__Enterococcaceae;g__Tetragenococcus	0	0	0	0	0	0	0	0	0	0	0	0	0	0	0
d__Bacteria;p__Firmicutes;c__Bacilli;o__Lactobacillales;f__Lactobacillaceae;g__Lactobacillus	5.02147e-05	0.000145277	0.000304713	0.000534045	9.10415e-05	0.000499833	0.000768763	0.000366097	0.000376247	0.000450248	0.000349002	0.000517363	0.00225453	0.00101057	0.0009451
d__Bacteria;p__Firmicutes;c__Bacilli;o__Lactobacillales;f__Lactobacillaceae;g__Pediococcus	0	0	0	0	0	0	0	0	0	0	0	0	0	0	0
d__Bacteria;p__Firmicutes;c__Bacilli;o__Lactobacillales;f__Lactobacillaceae;g__unclassified_Lactobacillaceae	0	0	0	0.000106809	0	0	9.60953e-05	0	3.27172e-05	0	1.83685e-05	7.83883e-05	8.27352e-05	3.31334e-05	2.10022e-05
d__Bacteria;p__Firmicutes;c__Bacilli;o__Lactobacillales;f__Leuconostocaceae;g__Weissella	0	0	0	0	0	0	0	0	0	0	0	0	0	0	0
d__Bacteria;p__Firmicutes;c__Bacilli;o__Lactobacillales;f__Streptococcaceae;g__Lactococcus	0	0	0	0	0	0	0	0	0	0	0	0	0	0	0.00018902
d__Bacteria;p__Firmicutes;c__Bacilli;o__Lactobacillales;f__Streptococcaceae;g__Streptococcus	0.000225966	0	0	0.000133511	0	0	0	0.000175726	0.000179944	0	0.000165317	0	0	0	0
d__Bacteria;p__Firmicutes;c__Bacilli;o__Lactobacillales;f__Streptococcaceae;g__unidentified_Streptococcaceae	0	0	0	0	0	0	0	0	0	0	3.6737e-05	0	0	0	0
d__Bacteria;p__Firmicutes;c__Bacilli;o__Lactobacillales;f__unclassified_Lactobacillales;g__unclassified_Lactobacillales	7.5322e-05	0	0	0	0	0	0	0	0	0	0	0	0	0	0
d__Bacteria;p__Firmicutes;c__Bacilli;o__Lactobacillales;f__unidentified_Lactobacillales;g__unidentified_Lactobacillales	0	0	0	0	0	0	0	0	0	0	0	0	0	3.31334e-05	2.10022e-05
d__Bacteria;p__Firmicutes;c__Bacilli;o__Turicibacterales;f__Turicibacteraceae;g__Turicibacter	0	0	0	0	0	0	0	0	0	0	0	0	0	0	0
d__Bacteria;p__Firmicutes;c__Bacilli;o__unclassified_Bacilli;f__unclassified_Bacilli;g__unclassified_Bacilli	0	0	0	0	0	0	6.40636e-05	0	0	0	0	0	0	0	4.20045e-05
d__Bacteria;p__Firmicutes;c__Clostridia;o__Clostridiales;f__Christensenellaceae;g__unidentified_Christensenellaceae	0.00268648	0.00711858	0.00277627	0.00242991	0.00931658	0.00158281	0.00102502	0.0156982	0.00974971	0.00998375	0.00336144	0.000956338	0.000248206	0.00177264	0.00128114
d__Bacteria;p__Firmicutes;c__Clostridia;o__Clostridiales;f__Clostridiaceae;g__Alkaliphilus	0	0	0	0	0	0	0	8.78632e-05	0	0	0	0	0	0	0
d__Bacteria;p__Firmicutes;c__Clostridia;o__Clostridiales;f__Clostridiaceae;g__Clostridium	0.00371589	0.00537525	0.00253927	0.00915888	0.00455208	0.0024714	0.00221019	0.0117444	0.00718142	0.00806531	0.00508808	0.00247707	0.00320599	0.00386004	0.00178519
d__Bacteria;p__Firmicutes;c__Clostridia;o__Clostridiales;f__Clostridiaceae;g__unidentified_Clostridiaceae	0	0	0.000135428	0	0	0	0	0	0	0	0	0	0	0	0
d__Bacteria;p__Firmicutes;c__Clostridia;o__Clostridiales;f__Dehalobacteriaceae;g__Dehalobacterium	0	0	0	0	0	0	0	0	0	0	0	0	0	0	0
d__Bacteria;p__Firmicutes;c__Clostridia;o__Clostridiales;f__Dehalobacteriaceae;g__unidentified_Dehalobacteriaceae	0	0	0	0	0	0	0	0	0	0	0	0	0	0	0
d__Bacteria;p__Firmicutes;c__Clostridia;o__Clostridiales;f__Eubacteriaceae;g__Anaerofustis	0	0	0	0	0	0	0	0	0	0	0	0	4.13676e-05	0	0
d__Bacteria;p__Firmicutes;c__Clostridia;o__Clostridiales;f__Eubacteriaceae;g__Pseudoramibacter_Eubacterium	0.000150644	0	0	0	0	0	0	0	0	0	0	0	0.000186154	0	0
d__Bacteria;p__Firmicutes;c__Clostridia;o__Clostridiales;f__Lachnospiraceae;g__Anaerostipes	0	0	0.00033857	0.00024032	0.000515902	0.000222148	0	0.000366097	0.000539833	0.000332792	0	0.000172454	0	0.000463868	0
d__Bacteria;p__Firmicutes;c__Clostridia;o__Clostridiales;f__Lachnospiraceae;g__Blautia	0.000276181	0	0.000236999	0.000133511	0.000637291	0.000166611	0	0.000541823	0.000130869	0	0.00036737	0	0	9.94003e-05	0
d__Bacteria;p__Firmicutes;c__Clostridia;o__Clostridiales;f__Lachnospiraceae;g__Butyrivibrio	0.0123779	0.00578203	0.0145585	0.0215487	0.0128065	0.0262135	0.0160159	0.0129598	0.0120236	0.0117652	0.0113334	0.00518931	0.0265373	0.0112322	0.0156887
d__Bacteria;p__Firmicutes;c__Clostridia;o__Clostridiales;f__Lachnospiraceae;g__Clostridium	0.000351503	0.000900718	0.00162514	0.000186916	0	0.00161057	0.00160159	2.92877e-05	6.54343e-05	0	0.000551055	0.000282198	0.000641198	0.000795202	0.000609065
d__Bacteria;p__Firmicutes;c__Clostridia;o__Clostridiales;f__Lachnospiraceae;g__Coprococcus	0.00143112	0.0185083	0.00951381	0.0238985	0.00822408	0.00483172	0.00810404	0.00903526	0.00909537	0.00857428	0.00846788	0.00598887	0.0117484	0.0158212	0.00709875
d__Bacteria;p__Firmicutes;c__Clostridia;o__Clostridiales;f__Lachnospiraceae;g__Lachnobacterium	0	0	0	0	0	0	0.00377975	0	0	0	0	0	0	0	0
d__Bacteria;p__Firmicutes;c__Clostridia;o__Clostridiales;f__Lachnospiraceae;g__Lachnospira	0	0	0.000778711	0.000774366	0.000273125	0.00019438	0	0	0	0.000117456	0.000220422	0.000188132	0.00117898	0.000298201	0.000525056
d__Bacteria;p__Firmicutes;c__Clostridia;o__Clostridiales;f__Lachnospiraceae;g__Lactonifactor	0	0	0	0	0	0	0	0	3.27172e-05	0	0	0	0	0	0
d__Bacteria;p__Firmicutes;c__Clostridia;o__Clostridiales;f__Lachnospiraceae;g__Moryella	0.00301288	0.00383531	0.00247156	5.34045e-05	0.00215465	0.00319338	0.0033313	0.0020355	0.00197939	0.00276021	0.00516155	0.00141099	0.002813	0.00369438	0.00354938
d__Bacteria;p__Firmicutes;c__Clostridia;o__Clostridiales;f__Lachnospiraceae;g__Pseudobutyrivibrio	0.000652791	0.00322515	0.00392741	0.00277704	0.00227604	0.00155504	0.00288286	0.00410028	0.00235564	0.00242742	0.000881688	0.00174022	0.00409539	0.00364468	0.00249926
d__Bacteria;p__Firmicutes;c__Clostridia;o__Clostridiales;f__Lachnospiraceae;g__Roseburia	0	0.00159805	0.000101571	0.000801068	0	0	0.00102502	0.000497891	0	0	0	0.000391942	0.00467454	0.00205427	0.00298232
d__Bacteria;p__Firmicutes;c__Clostridia;o__Clostridiales;f__Lachnospiraceae;g__Shuttleworthia	0.000175751	0.0238254	0.0204158	0.0100935	0.00285263	0.0149117	0.0174253	0.00103971	0.00106331	0.00704735	0.00918425	0.00752528	0.0465592	0.0122759	0.0336456
d__Bacteria;p__Firmicutes;c__Clostridia;o__Clostridiales;f__Lachnospiraceae;g__Syntrophococcus	0.000301288	0	0	0	0	0	9.60953e-05	0	0	0	0	0	0	4.97001e-05	0
d__Bacteria;p__Firmicutes;c__Clostridia;o__Clostridiales;f__Lachnospiraceae;g__unclassified_Lachnospiraceae	0.00532275	0.00903623	0.0112405	0.00814419	0.0069495	0.0080251	0.0140619	0.0053743	0.00554556	0.00516806	0.0124538	0.00522066	0.0190498	0.00909513	0.0114252
d__Bacteria;p__Firmicutes;c__Clostridia;o__Clostridiales;f__Lachnospiraceae;g__unidentified_Lachnospiraceae	0.0116247	0.0181015	0.00934453	0.020267	0.015295	0.00605354	0.0114994	0.0136041	0.0187469	0.0118826	0.0149887	0.00580074	0.0175812	0.0134687	0.00821187
d__Bacteria;p__Firmicutes;c__Clostridia;o__Clostridiales;f__Peptostreptococcaceae;g__[Clostridium]	0	0	0	0	0	0	0	0	0	0	0	0	0	0	0
d__Bacteria;p__Firmicutes;c__Clostridia;o__Clostridiales;f__Peptostreptococcaceae;g__unidentified_Peptostreptococcaceae	0	0.000203388	0	0	0	0	0	0	0	0	0	0	0	0	0
d__Bacteria;p__Firmicutes;c__Clostridia;o__Clostridiales;f__Ruminococcaceae;g__Clostridium	0	0	0	8.01068e-05	0	0	0	0	6.54343e-05	0	0	0	0	0	0
d__Bacteria;p__Firmicutes;c__Clostridia;o__Clostridiales;f__Ruminococcaceae;g__Faecalibacterium	0	0	0	0	0	0	0	0	0	0	0	0	0	0	0
d__Bacteria;p__Firmicutes;c__Clostridia;o__Clostridiales;f__Ruminococcaceae;g__Oscillospira	0.000803435	0.00313798	0.00135428	0.000774366	0.0043093	0.00222148	0.00227426	0.00786375	0.0036316	0.00193802	0.00426149	0.00108176	0.00150992	0.00205427	0.00163817
d__Bacteria;p__Firmicutes;c__Clostridia;o__Clostridiales;f__Ruminococcaceae;g__Ruminococcus	0.107183	0.02307	0.0135428	0.0287316	0.0267359	0.0084694	0.0165604	0.0301664	0.0246033	0.0374489	0.0183685	0.0132006	0.0136927	0.025082	0.0201411
d__Bacteria;p__Firmicutes;c__Clostridia;o__Clostridiales;f__Ruminococcaceae;g__Subdoligranulum	0	0	0	0	0	0	0	0	0	0	0	3.13553e-05	0	0	0
d__Bacteria;p__Firmicutes;c__Clostridia;o__Clostridiales;f__Ruminococcaceae;g__unclassified_Ruminococcaceae	0.00562404	0.00569486	0.00108342	0.00408545	0.00570527	0.00269355	0.00208207	0.00593076	0.00435138	0.0124503	0.0111681	0.000768206	0.000579147	0.00193831	0.00260428
d__Bacteria;p__Firmicutes;c__Clostridia;o__Clostridiales;f__Ruminococcaceae;g__unidentified_Ruminococcaceae	0.0904617	0.0955923	0.0290154	0.067984	0.111587	0.0324892	0.0379256	0.118894	0.0812531	0.0926336	0.0744476	0.0192522	0.0236209	0.0338624	0.028605
d__Bacteria;p__Firmicutes;c__Clostridia;o__Clostridiales;f__Veillonellaceae;g__Acidaminococcus	0	0.000116222	0.000135428	0.000106809	0	0	9.60953e-05	0	0	0.000215336	0	0.000219487	0.00610172	0.000231934	0.00037804
d__Bacteria;p__Firmicutes;c__Clostridia;o__Clostridiales;f__Veillonellaceae;g__Anaerovibrio	0.000301288	0.00107505	0.000880282	0.000186916	0.00136562	0	0.000288286	0.00341202	0.00175037	0.00236869	0.00104701	0.000830916	0	0.0016898	0.000357038
d__Bacteria;p__Firmicutes;c__Clostridia;o__Clostridiales;f__Veillonellaceae;g__Dialister	0	8.71662e-05	0.000406284	0.00333778	0	0.000416528	0.00054454	0	0.000196303	0	0.000312265	0.000297876	0.00773574	0.000579835	0.00449448
d__Bacteria;p__Firmicutes;c__Clostridia;o__Clostridiales;f__Veillonellaceae;g__Megamonas	0	0	0	0	0	0	0	0	0	0	0	0	0	0	0
d__Bacteria;p__Firmicutes;c__Clostridia;o__Clostridiales;f__Veillonellaceae;g__Megasphaera	0	0	0.00115114	0.000133511	0.000182083	0	0	0.000556467	0	0.000567704	0	0.000172454	0.0766542	0.0010934	0.000882094
d__Bacteria;p__Firmicutes;c__Clostridia;o__Clostridiales;f__Veillonellaceae;g__Mitsuokella	0	0	0.00274242	0.000213618	0	0	0.000640636	0	0.000179944	1.9576e-05	0.000330633	0.00094066	0.00831489	0.00102714	0
d__Bacteria;p__Firmicutes;c__Clostridia;o__Clostridiales;f__Veillonellaceae;g__Phascolarctobacterium	0	0	0	0	0	0	0	0	0	0	0	0	0	3.31334e-05	0
d__Bacteria;p__Firmicutes;c__Clostridia;o__Clostridiales;f__Veillonellaceae;g__Schwartzia	0	0	0	0	0	0	3.20318e-05	0	0	0	0	3.13553e-05	0	0	0
d__Bacteria;p__Firmicutes;c__Clostridia;o__Clostridiales;f__Veillonellaceae;g__Selenomonas	0.000979186	0.00839701	0.00876896	0.000453939	0.00776888	0.00477619	0.00387584	0.0137799	0.00170129	0.00920071	0.0142356	0.0132476	0.0200426	0.0106358	0.00352837
d__Bacteria;p__Firmicutes;c__Clostridia;o__Clostridiales;f__Veillonellaceae;g__Succiniclasticum	0.00286224	0.0630212	0.0540358	0.0123364	0.0170248	0.0271298	0.0187706	0.0890347	0.0380991	0.0701799	0.0826399	0.0788743	0.0951662	0.0709552	0.0533667
d__Bacteria;p__Firmicutes;c__Clostridia;o__Clostridiales;f__Veillonellaceae;g__unclassified_Veillonellaceae	0.00145623	0.00153994	0.00947996	0.000400534	0.00106215	0.00136066	0.002018	0.00660438	0.00237199	0.00213378	0.00773314	0.00550286	0.01936	0.00642789	0.0075608
d__Bacteria;p__Firmicutes;c__Clostridia;o__Clostridiales;f__Veillonellaceae;g__unidentified_Veillonellaceae	0.00150644	0.00185955	0.00887053	0.000213618	0.00197257	0.00158281	0.00221019	0.00420279	0.0030427	0.00424799	0.00326959	0.00373128	0.0167539	0.00576522	0.00388541
d__Bacteria;p__Firmicutes;c__Clostridia;o__Clostridiales;f__[Acidaminobacteraceae];g__Fusibacter	0	0	0	0	0	0	0	0	0	0	0	0	0	0	0
d__Bacteria;p__Firmicutes;c__Clostridia;o__Clostridiales;f__[Mogibacteriaceae];g__Mogibacterium	0.00331417	0.000319609	0	0.00034713	0.000667638	0.000277685	0	0	0	0	0.00012858	0	0	1.65667e-05	0
d__Bacteria;p__Firmicutes;c__Clostridia;o__Clostridiales;f__[Mogibacteriaceae];g__unclassified_[Mogibacteriaceae]	0	0	0	0	0	0	0	0	0	0	0	0	0	0	0
d__Bacteria;p__Firmicutes;c__Clostridia;o__Clostridiales;f__[Mogibacteriaceae];g__unidentified_[Mogibacteriaceae]	0.00667855	0.00706046	0.00504469	0.00640854	0.00488589	0.0050261	0.00269067	0.00809806	0.00868641	0.00794785	0.0107272	0.00236733	0.0254618	0.00483748	0.00560759
d__Bacteria;p__Firmicutes;c__Clostridia;o__Clostridiales;f__[Tissierellaceae];g__GW-34	0	5.81108e-05	0	0	0	0	0	0	0	0	0	0	0	0	0
d__Bacteria;p__Firmicutes;c__Clostridia;o__Clostridiales;f__[Tissierellaceae];g__Helcococcus	0	0	0	0	0	0	0	0	0	0	0	0	8.27352e-05	0	0
d__Bacteria;p__Firmicutes;c__Clostridia;o__Clostridiales;f__[Tissierellaceae];g__Parvimonas	0	0	0	0	0	0	0	0	0	0	0	0	0	0	0
d__Bacteria;p__Firmicutes;c__Clostridia;o__Clostridiales;f__[Tissierellaceae];g__Peptoniphilus	0	0	0	0	0	0	0	0	0	0	0	0	0	0	0
d__Bacteria;p__Firmicutes;c__Clostridia;o__Clostridiales;f__[Tissierellaceae];g__ph2	0	0	0	0	0	0	0	0	0	0	0	0	0	0	0
d__Bacteria;p__Firmicutes;c__Clostridia;o__Clostridiales;f__unclassified_Clostridiales;g__unclassified_Clostridiales	0.027593	0.00909434	0.0109697	0.0142056	0.0110767	0.00916361	0.0195074	0.00557931	0.00513659	0.00557916	0.0104517	0.00221055	0.00922498	0.00680892	0.00632167
d__Bacteria;p__Firmicutes;c__Clostridia;o__Clostridiales;f__unidentified_Clostridiales;g__unidentified_Clostridiales	0.232921	0.0560188	0.0444542	0.0741522	0.0560816	0.0291014	0.0450367	0.0574772	0.0521839	0.0531096	0.0596793	0.009971	0.0633752	0.0312614	0.0289831
d__Bacteria;p__Firmicutes;c__Erysipelotrichi;o__Erysipelotrichales;f__Erysipelotrichaceae;g__Allobaculum	0	0	0	0	0	0	0	0	0	0	0	0	0	0	8.40089e-05
d__Bacteria;p__Firmicutes;c__Erysipelotrichi;o__Erysipelotrichales;f__Erysipelotrichaceae;g__Bulleidia	0.000200859	5.81108e-05	0.000270856	0.000881175	0.000364166	8.33056e-05	6.40636e-05	0.000102507	0.000294454	0.00019576	0.000404107	6.27107e-05	0.00295778	0.000314768	0.000105011
d__Bacteria;p__Firmicutes;c__Erysipelotrichi;o__Erysipelotrichales;f__Erysipelotrichaceae;g__L7A_E11	0.000728113	0.000232443	6.7714e-05	0.000267023	0.000333819	0.000222148	0.000128127	5.85754e-05	0.000212662	0.000352368	0.00036737	4.7033e-05	0.000103419	0	0.00018902
d__Bacteria;p__Firmicutes;c__Erysipelotrichi;o__Erysipelotrichales;f__Erysipelotrichaceae;g__RFN20	0.00225966	0.00302176	0.00240385	0.004753	0.00142632	0.000860824	0.0013133	0.00125937	0.00353345	0.0065188	0.00209401	0.00141099	0.000227522	0.00200457	0.00075608
d__Bacteria;p__Firmicutes;c__Erysipelotrichi;o__Erysipelotrichales;f__Erysipelotrichaceae;g__Sharpea	0	0.000290554	0.00358884	0.00248331	0.000546249	0.000138843	0.0890804	0	0	0.00166396	0.000312265	0	0.00471591	0.00120937	0.000336036
d__Bacteria;p__Firmicutes;c__Erysipelotrichi;o__Erysipelotrichales;f__Erysipelotrichaceae;g__[Eubacterium]	0	0	0	0	0	0	0	0	0	0	0	0	0	0	0
d__Bacteria;p__Firmicutes;c__Erysipelotrichi;o__Erysipelotrichales;f__Erysipelotrichaceae;g__p-75-a5	0.00148133	0.000522997	0.000304713	0.000560748	0.00021243	0	0.000512508	0.000351453	0.000556192	0.000508976	0.000532687	0.000188132	0.00043436	0.000265067	0
d__Bacteria;p__Firmicutes;c__Erysipelotrichi;o__Erysipelotrichales;f__Erysipelotrichaceae;g__unclassified_Erysipelotrichaceae	0.000301288	0	0	0	0	0	0.000288286	0	0	0	0	0	0	0	0
d__Bacteria;p__Firmicutes;c__Erysipelotrichi;o__Erysipelotrichales;f__Erysipelotrichaceae;g__unidentified_Erysipelotrichaceae	0.000552361	0.000261499	0.00033857	8.01068e-05	0	0.000138843	0.000448445	0	0.000130869	0	0.000275528	0	0	8.28336e-05	0
d__Bacteria;p__Firmicutes;c__unclassified_Firmicutes;o__unclassified_Firmicutes;f__unclassified_Firmicutes;g__unclassified_Firmicutes	0.000175751	0.000464887	0.000169285	0.000160214	0.000121389	5.5537e-05	0.000192191	0	1.63586e-05	5.8728e-05	5.51055e-05	9.4066e-05	4.13676e-05	0.000115967	0.000126013
d__Bacteria;p__Fusobacteria;c__Fusobacteriia;o__Fusobacteriales;f__Fusobacteriaceae;g__Cetobacterium	0	0.000145277	0	0.000427236	0	0	0.00035235	0.000146439	0	0	0	0	0	0.000115967	6.30067e-05
d__Bacteria;p__Fusobacteria;c__Fusobacteriia;o__Fusobacteriales;f__Fusobacteriaceae;g__Fusobacterium	0	0	0	0	0	0	0	0	0	0	0	0	0	0	0
d__Bacteria;p__Fusobacteria;c__Fusobacteriia;o__Fusobacteriales;f__Leptotrichiaceae;g__unidentified_Leptotrichiaceae	0	0	0	0	0	0	0	0	0	0	0	0	6.20514e-05	0	0
d__Bacteria;p__GN02;c__BD1-5;o__unidentified_BD1-5;f__unidentified_BD1-5;g__unidentified_BD1-5	0	0	0	0	0	0	0	0	0	0	0	0	0	4.97001e-05	0
d__Bacteria;p__Gemmatimonadetes;c__Gemm-1;o__unidentified_Gemm-1;f__unidentified_Gemm-1;g__unidentified_Gemm-1	5.02147e-05	0	0	0	0	0	0	0	0	0	0	0	0	0	0
d__Bacteria;p__Lentisphaerae;c__[Lentisphaeria];o__Victivallales;f__Victivallaceae;g__unidentified_Victivallaceae	0.000175751	0.000261499	0	0	0.000364166	0	0	0	0.000294454	0.000176184	7.3474e-05	0	0	0	0
d__Bacteria;p__Lentisphaerae;c__[Lentisphaeria];o__Z20;f__R4-45B;g__unidentified_R4-45B	0	0	0	0	0	0	0	0	0	0	3.6737e-05	0	0	0	0
d__Bacteria;p__Nitrospirae;c__Nitrospira;o__Nitrospirales;f__0319-6A21;g__unidentified_0319-6A21	0	0	0	0	0	0	0	0	0	0	0	0	0	0	0
d__Bacteria;p__OD1;c__unidentified_OD1;o__unidentified_OD1;f__unidentified_OD1;g__unidentified_OD1	7.5322e-05	0	0	0	0	0	0	0	0	0	0	0	0	0	0
d__Bacteria;p__Planctomycetes;c__Phycisphaerae;o__Phycisphaerales;f__unidentified_Phycisphaerales;g__unidentified_Phycisphaerales	0	0	0	0	0	0	0	0	0	0	0	0	0	0	4.20045e-05
d__Bacteria;p__Proteobacteria;c__Alphaproteobacteria;o__Caulobacterales;f__Caulobacteraceae;g__Asticcacaulis	0	0	6.7714e-05	0	0	0	0	4.39316e-05	0	0	0	0	0	0	0
d__Bacteria;p__Proteobacteria;c__Alphaproteobacteria;o__Caulobacterales;f__Caulobacteraceae;g__Brevundimonas	0	0	0	0	0	0	0	0	0	0	0	0	0.000144787	0	0
d__Bacteria;p__Proteobacteria;c__Alphaproteobacteria;o__Caulobacterales;f__Caulobacteraceae;g__Caulobacter	5.02147e-05	0	0	0	0	0	0.000160159	0.000117151	0.000212662	9.78799e-05	3.6737e-05	0	0	0	0
d__Bacteria;p__Proteobacteria;c__Alphaproteobacteria;o__Caulobacterales;f__Caulobacteraceae;g__Nitrobacteria	0	0	0	0	0	0	0	0	0	0	0	0	4.13676e-05	0	0
d__Bacteria;p__Proteobacteria;c__Alphaproteobacteria;o__Caulobacterales;f__unclassified_Caulobacterales;g__unclassified_Caulobacterales	0	0	0	0	0	0	0	0	0	0	0	0	0	0	0
d__Bacteria;p__Proteobacteria;c__Alphaproteobacteria;o__RF32;f__unidentified_RF32;g__unidentified_RF32	0	0.000348665	0.000236999	0.000267023	0	5.5537e-05	0	0.000395384	0.000867005	0.000861343	0	0.000156777	0.000124103	0.000546702	0.000315033
d__Bacteria;p__Proteobacteria;c__Alphaproteobacteria;o__Rhizobiales;f__Bradyrhizobiaceae;g__unclassified_Bradyrhizobiaceae	0	0	0	0	0	0.000111074	0	0	0	0	0	0	0	0	0
d__Bacteria;p__Proteobacteria;c__Alphaproteobacteria;o__Rhizobiales;f__Brucellaceae;g__Ochrobactrum	0	0	0.000203142	0	0	0	0	0	0	0	0	0	0	0	0
d__Bacteria;p__Proteobacteria;c__Alphaproteobacteria;o__Rhizobiales;f__Hyphomicrobiaceae;g__Devosia	0	0	0.000135428	0	0	0	0	0	0	0	0	0	0	0	0
d__Bacteria;p__Proteobacteria;c__Alphaproteobacteria;o__Rhizobiales;f__Hyphomicrobiaceae;g__unclassified_Hyphomicrobiaceae	0	0	0	0	0	0	0	0	0	0	0	0	0	0	0
d__Bacteria;p__Proteobacteria;c__Alphaproteobacteria;o__Rhizobiales;f__Methylobacteriaceae;g__Methylobacterium	0	0	0	0	0	0	0	0	0	0	0	0	0	0	0
d__Bacteria;p__Proteobacteria;c__Alphaproteobacteria;o__Rhizobiales;f__Methylobacteriaceae;g__unidentified_Methylobacteriaceae	0	0	0	0	0	0	0	0	0	0	0	0	0	0	0
d__Bacteria;p__Proteobacteria;c__Alphaproteobacteria;o__Rhizobiales;f__Rhizobiaceae;g__Agrobacterium	0	0	0	0	0	0	0	0	0	0	0	0	0	0	0
d__Bacteria;p__Proteobacteria;c__Alphaproteobacteria;o__Rhizobiales;f__Rhizobiaceae;g__unclassified_Rhizobiaceae	0	0	0	0	0	0	0	0	0	0	0	0	0	0	0
d__Bacteria;p__Proteobacteria;c__Alphaproteobacteria;o__Rhizobiales;f__unclassified_Rhizobiales;g__unclassified_Rhizobiales	0	0	0	0	0	0	0	2.92877e-05	3.27172e-05	0	0	0	0	0	0
d__Bacteria;p__Proteobacteria;c__Alphaproteobacteria;o__Rhodobacterales;f__Rhodobacteraceae;g__Paracoccus	0	0	0	0	0	0	0	0	0	0	0	0	0.000144787	0	0
d__Bacteria;p__Proteobacteria;c__Alphaproteobacteria;o__Rhodobacterales;f__Rhodobacteraceae;g__Rhodobacter	0	0	0.000169285	0	0	0	0	0	0	0	0	0	0	0	0
d__Bacteria;p__Proteobacteria;c__Alphaproteobacteria;o__Rhodobacterales;f__Rhodobacteraceae;g__unclassified_Rhodobacteraceae	5.02147e-05	0	0	0	0	0	0	0	0	0	0	0	0	0	0
d__Bacteria;p__Proteobacteria;c__Alphaproteobacteria;o__Rhodospirillales;f__Acetobacteraceae;g__Acetobacter	0.000200859	0	0	0.000213618	0	0	0	7.32193e-05	0.000605267	0.00019576	0	0	0	0	0
d__Bacteria;p__Proteobacteria;c__Alphaproteobacteria;o__Rhodospirillales;f__Acetobacteraceae;g__unclassified_Acetobacteraceae	0	5.81108e-05	0	0.000186916	0	0	0	0	0	0	0	0	0	0	0
d__Bacteria;p__Proteobacteria;c__Alphaproteobacteria;o__Rhodospirillales;f__Rhodospirillaceae;g__Azospirillum	0.000150644	0	0	0	0	0	0	0.000175726	0.000163586	0.000332792	0.000642898	0	0	4.97001e-05	0
d__Bacteria;p__Proteobacteria;c__Alphaproteobacteria;o__Rhodospirillales;f__Rhodospirillaceae;g__Elstera	0	0	0	0	0	0	0	0	0	0	0	0	0	0	0
d__Bacteria;p__Proteobacteria;c__Alphaproteobacteria;o__Rhodospirillales;f__Rhodospirillaceae;g__Reyranella	0	0	0	0	0	0	0	0	0	0	0	0	0	0	0
d__Bacteria;p__Proteobacteria;c__Alphaproteobacteria;o__Rhodospirillales;f__Rhodospirillaceae;g__unclassified_Rhodospirillaceae	5.02147e-05	0	0	0	0	0	0	0	0	0	0	0	0	0	0
d__Bacteria;p__Proteobacteria;c__Alphaproteobacteria;o__Rickettsiales;f__mitochondria;g__Silene	0	0	0	0	0	0	0	0	0	0	0	0	0.000124103	0	0
d__Bacteria;p__Proteobacteria;c__Alphaproteobacteria;o__Rickettsiales;f__unidentified_Rickettsiales;g__unidentified_Rickettsiales	0.00168219	0.000116222	0	5.34045e-05	0	0	0	0.000717549	0.00117782	0.0010571	0.00012858	0.000141099	0	0	0
d__Bacteria;p__Proteobacteria;c__Alphaproteobacteria;o__Sphingomonadales;f__Erythrobacteraceae;g__unclassified_Erythrobacteraceae	0	0	0	0	0	0	0	0	0	0	0	0	0	0	0
d__Bacteria;p__Proteobacteria;c__Alphaproteobacteria;o__Sphingomonadales;f__Sphingomonadaceae;g__Novosphingobium	0.000200859	0	0	0	0	0	0	0	0.000212662	0	0.000220422	0	0.000144787	6.62669e-05	8.40089e-05
d__Bacteria;p__Proteobacteria;c__Alphaproteobacteria;o__Sphingomonadales;f__Sphingomonadaceae;g__Sphingomonas	0.000100429	0	0	0	0	0	0	0.000102507	0	0	0	0	0	0	0
d__Bacteria;p__Proteobacteria;c__Alphaproteobacteria;o__Sphingomonadales;f__Sphingomonadaceae;g__unclassified_Sphingomonadaceae	0	0	0	0	0	0	0	0	0	0	0	0	0	0	8.40089e-05
d__Bacteria;p__Proteobacteria;c__Alphaproteobacteria;o__unclassified_Alphaproteobacteria;f__unclassified_Alphaproteobacteria;g__unclassified_Alphaproteobacteria	0	0	0	0	0	0	0	0	8.17929e-05	0	0	3.13553e-05	0	4.97001e-05	0
d__Bacteria;p__Proteobacteria;c__Alphaproteobacteria;o__unidentified_Alphaproteobacteria;f__unidentified_Alphaproteobacteria;g__unidentified_Alphaproteobacteria	0	0	0	0	0	0	0	2.92877e-05	8.17929e-05	0.000215336	0	0	0	8.28336e-05	0
d__Bacteria;p__Proteobacteria;c__Betaproteobacteria;o__Burkholderiales;f__Alcaligenaceae;g__unclassified_Alcaligenaceae	0	0	0	0	0	0	0	0	0	0	0	0	0	0	0
d__Bacteria;p__Proteobacteria;c__Betaproteobacteria;o__Burkholderiales;f__Burkholderiaceae;g__Burkholderia	0	0	0	0	0	0	0	0	0	0	0	0	0	0	0
d__Bacteria;p__Proteobacteria;c__Betaproteobacteria;o__Burkholderiales;f__Comamonadaceae;g__Acidovorax	0.000200859	0	0.000236999	0	0.000273125	0	0	0	0.000196303	0	9.18425e-05	9.4066e-05	0	0	0
d__Bacteria;p__Proteobacteria;c__Betaproteobacteria;o__Burkholderiales;f__Comamonadaceae;g__Aquabacterium	0.000451932	0.000145277	0	0	0	0	9.60953e-05	0.000248946	0.000408965	0.00039152	0.000202054	0	0.00016547	9.94003e-05	0.000126013
d__Bacteria;p__Proteobacteria;c__Betaproteobacteria;o__Burkholderiales;f__Comamonadaceae;g__Pelomonas	0	0	0	0	0	0	0	0	0	0	0	0	0	0	0
d__Bacteria;p__Proteobacteria;c__Betaproteobacteria;o__Burkholderiales;f__Comamonadaceae;g__Roseateles	0	0	0	0	0	0	0	0	0	0	0	0	0	0	0
d__Bacteria;p__Proteobacteria;c__Betaproteobacteria;o__Burkholderiales;f__Comamonadaceae;g__Rubrivivax	0	0	0	0	0	0	0	0	0	0	0	0	0	0	0
d__Bacteria;p__Proteobacteria;c__Betaproteobacteria;o__Burkholderiales;f__Comamonadaceae;g__unclassified_Comamonadaceae	0.000251073	0	0	0.000186916	0	0	0.000128127	0.000131795	0.000163586	0	0	0	0	0	0
d__Bacteria;p__Proteobacteria;c__Betaproteobacteria;o__Burkholderiales;f__Comamonadaceae;g__unidentified_Comamonadaceae	0	0	0	0	0	0	0	0	0	0	0	0	0	0	0
d__Bacteria;p__Proteobacteria;c__Betaproteobacteria;o__Burkholderiales;f__Oxalobacteraceae;g__Pseudoburkholderia	0	0	0	0	0	0	0	0	0	0	0	0	0	0	0
d__Bacteria;p__Proteobacteria;c__Betaproteobacteria;o__Burkholderiales;f__unclassified_Burkholderiales;g__unclassified_Burkholderiales	0	0	0	0	0	0	0	0	0	0	0	0	6.20514e-05	0	0
d__Bacteria;p__Proteobacteria;c__Betaproteobacteria;o__Hydrogenophilales;f__Hydrogenophilaceae;g__Thiobacillus	0	0	0	0	0	0	0	0	0	0	0	6.27107e-05	0	0	8.40089e-05
d__Bacteria;p__Proteobacteria;c__Betaproteobacteria;o__MND1;f__unidentified_MND1;g__unidentified_MND1	0	0	0	0	0	0	0	0	4.90757e-05	0	0	0	0	0	0
d__Bacteria;p__Proteobacteria;c__Betaproteobacteria;o__Rhodocyclales;f__Rhodocyclaceae;g__Hydrogenophilus	0	0	0	0	0	0	0	0	0	0	0	0	0	0	0
d__Bacteria;p__Proteobacteria;c__Betaproteobacteria;o__Rhodocyclales;f__Rhodocyclaceae;g__unclassified_Rhodocyclaceae	0	5.81108e-05	0	5.34045e-05	0	0	0	0	0	0	0	0	0.000124103	0	4.20045e-05
d__Bacteria;p__Proteobacteria;c__Betaproteobacteria;o__unclassified_Betaproteobacteria;f__unclassified_Betaproteobacteria;g__unclassified_Betaproteobacteria	0	0	0	0	0	0	0	0	0	0	0	0	0	0	0
d__Bacteria;p__Proteobacteria;c__Deltaproteobacteria;o__Bdellovibrionales;f__Bacteriovoracaceae;g__Peredibacter	0	0	0	0	0	0	0	0	0	0	0	0	0	0	0
d__Bacteria;p__Proteobacteria;c__Deltaproteobacteria;o__Bdellovibrionales;f__Bacteriovoracaceae;g__unclassified_Bacteriovoracaceae	0	0	0	0	0	0	0	0	0	0	0	0	0	0	0
d__Bacteria;p__Proteobacteria;c__Deltaproteobacteria;o__Bdellovibrionales;f__Bdellovibrionaceae;g__Bdellovibrio	0	0	0	0	0	0	0	0	0	0	0	0	0	0	0
d__Bacteria;p__Proteobacteria;c__Deltaproteobacteria;o__Desulfobacterales;f__Desulfobulbaceae;g__Desulfobulbus	0	8.71662e-05	0	0.000186916	0.000121389	0.000138843	0	0.000234302	0.000261737	0	0.000404107	0	4.13676e-05	0.0001491	0
d__Bacteria;p__Proteobacteria;c__Deltaproteobacteria;o__Desulfovibrionales;f__Desulfovibrionaceae;g__Desulfovibrio	7.5322e-05	0.000552053	0.000643283	0.000320427	0.000394513	0.000333222	0.00089689	0.000688261	0.00106331	0.000802615	0.00108374	0.000344909	0.000806668	0.000695802	0.000525056
d__Bacteria;p__Proteobacteria;c__Deltaproteobacteria;o__Desulfovibrionales;f__Desulfovibrionaceae;g__unclassified_Desulfovibrionaceae	0.000200859	0	0	0	0	0	3.20318e-05	0	0.00011451	0.000156608	0	0	0	0	0
d__Bacteria;p__Proteobacteria;c__Deltaproteobacteria;o__Desulfovibrionales;f__Desulfovibrionaceae;g__unidentified_Desulfovibrionaceae	0	0.000145277	0	0	0	0	0	0.000175726	0	0	0	0	0	0	0
d__Bacteria;p__Proteobacteria;c__Deltaproteobacteria;o__GMD14H09;f__unidentified_GMD14H09;g__unidentified_GMD14H09	0	0.000203388	0	0	0.000242777	0.000138843	0	0.000966495	0.000981515	0.00117456	0.000110211	0	0.000144787	0.000347901	4.20045e-05
d__Bacteria;p__Proteobacteria;c__Deltaproteobacteria;o__Myxococcales;f__unidentified_Myxococcales;g__unidentified_Myxococcales	0	0	0	0	0	0	0	4.39316e-05	0	0	0	0	0	0	0
d__Bacteria;p__Proteobacteria;c__Deltaproteobacteria;o__unidentified_Deltaproteobacteria;f__unidentified_Deltaproteobacteria;g__unidentified_Deltaproteobacteria	0	0	0	0	0	0	0	0	3.27172e-05	0	0	0	0	0	0
d__Bacteria;p__Proteobacteria;c__Epsilonproteobacteria;o__Campylobacterales;f__Campylobacteraceae;g__Campylobacter	5.02147e-05	0	0	0	0	8.33056e-05	0	0	0	0	0	0	0.000103419	0	0
d__Bacteria;p__Proteobacteria;c__Epsilonproteobacteria;o__Campylobacterales;f__Campylobacteraceae;g__unidentified_Campylobacteraceae	0	0	0	0	0	0	0	0	0	0	0	0	0	0	0
d__Bacteria;p__Proteobacteria;c__Epsilonproteobacteria;o__Campylobacterales;f__Helicobacteraceae;g__Sulfurimonas	0	0	0	0	0	0	0	0	0	0	0	0	0.000124103	0	8.40089e-05
d__Bacteria;p__Proteobacteria;c__Epsilonproteobacteria;o__Campylobacterales;f__Helicobacteraceae;g__unidentified_Helicobacteraceae	0	0	0	0	0	0	0	0	0	0	0	0	6.20514e-05	0	0.000105011
d__Bacteria;p__Proteobacteria;c__Gammaproteobacteria;o__Aeromonadales;f__Aeromonadaceae;g__Aeromonas	0.000301288	0	0	0	0	0	0	0	0	0	0.000220422	0	0	0	0
d__Bacteria;p__Proteobacteria;c__Gammaproteobacteria;o__Aeromonadales;f__Aeromonadaceae;g__unclassified_Aeromonadaceae	0	0.000174332	0	0	0	0	0	0	0	0	0	0	0	0	0
d__Bacteria;p__Proteobacteria;c__Gammaproteobacteria;o__Aeromonadales;f__Succinivibrionaceae;g__Ruminobacter	0	0	0	0	0	0	0.00035235	0.000234302	0.000523475	0.0004894	0	0.000156777	0	0	0
d__Bacteria;p__Proteobacteria;c__Gammaproteobacteria;o__Aeromonadales;f__Succinivibrionaceae;g__Succinimonas	0	0	0	0	9.10415e-05	0	6.40636e-05	8.78632e-05	0.00011451	9.78799e-05	0	0	0	0	0
d__Bacteria;p__Proteobacteria;c__Gammaproteobacteria;o__Aeromonadales;f__Succinivibrionaceae;g__Succinivibrio	0.00125537	0.000435831	0.000541712	0.000293725	0.00021243	0.000860824	0.00156956	0.000410028	0.000310813	0.00164438	0.00115722	0.001897	0.000827352	0.00142474	0.000483051
d__Bacteria;p__Proteobacteria;c__Gammaproteobacteria;o__Aeromonadales;f__Succinivibrionaceae;g__unidentified_Succinivibrionaceae	0.000703005	0.064474	0.00788868	0.00811749	0.000455208	0.0443186	0.0115314	0.000629686	0.00490757	0.00788912	0.0104884	0.369287	0.0115829	0.0605679	0.146764
d__Bacteria;p__Proteobacteria;c__Gammaproteobacteria;o__Alteromonadales;f__Shewanellaceae;g__Shewanella	0	0	0	0	0	0	0.000160159	0.000131795	0.00034353	0.000469824	0	4.7033e-05	0	0	0
d__Bacteria;p__Proteobacteria;c__Gammaproteobacteria;o__Cardiobacteriales;f__Cardiobacteriaceae;g__Suttonella	0	0	0	0	0	0	0	0	0	5.8728e-05	0	0	0	0	0
d__Bacteria;p__Proteobacteria;c__Gammaproteobacteria;o__Enterobacteriales;f__Enterobacteriaceae;g__Morganella	0.000225966	0	0	0	0	0	0	0.00019037	0	0	0	0	0	0	0
d__Bacteria;p__Proteobacteria;c__Gammaproteobacteria;o__Enterobacteriales;f__Enterobacteriaceae;g__Pseudomonas	0	0	0	0	6.06943e-05	0	0	0	0	0	0	0	0	0	0
d__Bacteria;p__Proteobacteria;c__Gammaproteobacteria;o__Enterobacteriales;f__Enterobacteriaceae;g__Shigella	0	0	0.000440141	0.000480641	0.000273125	0.000138843	0	0	0	0	0	0	0	9.94003e-05	0
d__Bacteria;p__Proteobacteria;c__Gammaproteobacteria;o__Enterobacteriales;f__Enterobacteriaceae;g__unclassified_Enterobacteriaceae	0	0	0	0	0	0	0.000320318	0	0	0	0	0.000219487	0.000227522	0.000115967	0.000231024
d__Bacteria;p__Proteobacteria;c__Gammaproteobacteria;o__Legionellales;f__Legionellaceae;g__Legionella	0	0	0	0	0	0	0	0	0	0	0	0	0	0	0
d__Bacteria;p__Proteobacteria;c__Gammaproteobacteria;o__Oceanospirillales;f__Oceanospirillaceae;g__unidentified_Oceanospirillaceae	5.02147e-05	0	0	0	0	0	0	0	0	0	0	0	0	0	0
d__Bacteria;p__Proteobacteria;c__Gammaproteobacteria;o__Pasteurellales;f__Pasteurellaceae;g__Bibersteinia	0	0	0	0	0	0	0	0	0	0	0	0	4.13676e-05	4.97001e-05	0
d__Bacteria;p__Proteobacteria;c__Gammaproteobacteria;o__Pasteurellales;f__Pasteurellaceae;g__unclassified_Pasteurellaceae	0	0	0	0	0	0	0	0	0	0	0	0	0	0	0
d__Bacteria;p__Proteobacteria;c__Gammaproteobacteria;o__Pseudomonadales;f__Moraxellaceae;g__Acinetobacter	0	0	0	0	0	0	0	0	9.81515e-05	0	0	0	0	8.28336e-05	0
d__Bacteria;p__Proteobacteria;c__Gammaproteobacteria;o__Pseudomonadales;f__Moraxellaceae;g__Psychrobacter	0	0	0	0	0	0	0	0	0	0	0	4.7033e-05	0	0	0
d__Bacteria;p__Proteobacteria;c__Gammaproteobacteria;o__Pseudomonadales;f__Moraxellaceae;g__unidentified_Moraxellaceae	0	0	0	0	0	0	0	0	0	0	0	0	0	0	0
d__Bacteria;p__Proteobacteria;c__Gammaproteobacteria;o__Pseudomonadales;f__Pseudomonadaceae;g__Pseudomonas	0.000100429	0	0	0	0	0.000111074	0	0	0	0	9.18425e-05	0	0	0	0
d__Bacteria;p__Proteobacteria;c__Gammaproteobacteria;o__Pseudomonadales;f__Pseudomonadaceae;g__unclassified_Pseudomonadaceae	0	0	0	0	0.000121389	0	0	0	0	0	0	0.000109744	0	0	0
d__Bacteria;p__Proteobacteria;c__Gammaproteobacteria;o__Pseudomonadales;f__Pseudomonadaceae;g__unidentified_Pseudomonadaceae	0	0	0	0	0	0	0	0	3.27172e-05	0	0	0	0	0	0
d__Bacteria;p__Proteobacteria;c__Gammaproteobacteria;o__Xanthomonadales;f__Xanthomonadaceae;g__Luteimonas	0	0	0	0	0	0	0	0	0	5.8728e-05	0	0	0	0	0
d__Bacteria;p__Proteobacteria;c__Gammaproteobacteria;o__Xanthomonadales;f__Xanthomonadaceae;g__Pseudoxanthomonas	0	0	0	0	0	0	0	0	0	0	0	0	0	0	0
d__Bacteria;p__Proteobacteria;c__Gammaproteobacteria;o__Xanthomonadales;f__Xanthomonadaceae;g__Stenotrophomonas	0	0	0	0	0	0	0	0	0	0	0	0	0	0	0
d__Bacteria;p__Proteobacteria;c__Gammaproteobacteria;o__Xanthomonadales;f__Xanthomonadaceae;g__unclassified_Xanthomonadaceae	0	0	0	0	0	0	6.40636e-05	0	0	0	0	0	0	0	0
d__Bacteria;p__Proteobacteria;c__Gammaproteobacteria;o__Xanthomonadales;f__Xanthomonadaceae;g__unidentified_Xanthomonadaceae	0	0	0	0	0	0	0	0	0	0	0	0	4.13676e-05	0	0
d__Bacteria;p__Proteobacteria;c__Gammaproteobacteria;o__unclassified_Gammaproteobacteria;f__unclassified_Gammaproteobacteria;g__unclassified_Gammaproteobacteria	2.51073e-05	0	0	0.000106809	0	0	0.00035235	0	4.90757e-05	0	0.000110211	9.4066e-05	0	0	0.00018902
d__Bacteria;p__Proteobacteria;c__Gammaproteobacteria;o__unidentified_Gammaproteobacteria;f__unidentified_Gammaproteobacteria;g__unidentified_Gammaproteobacteria	0	0	0	0	0	0	0	0	0	0	0	0	0	6.62669e-05	0
d__Bacteria;p__Proteobacteria;c__TA18;o__PHOS-HD29;f__unidentified_PHOS-HD29;g__unidentified_PHOS-HD29	0	0	0	0	0	0	0	0	0	0	0	0	0	0	0
d__Bacteria;p__Proteobacteria;c__unclassified_Proteobacteria;o__unclassified_Proteobacteria;f__unclassified_Proteobacteria;g__unclassified_Proteobacteria	0	0	0	0	0	0	0	0	0	0	0	6.27107e-05	0	0	0
d__Bacteria;p__SR1;c__unidentified_SR1;o__unidentified_SR1;f__unidentified_SR1;g__unidentified_SR1	0	0.00633408	0.000981853	0.0059012	0.0016084	0.000860824	0.000960953	0.00632615	0.00891543	0.00319089	0.00049595	0.00136396	0.00138582	0.00369438	0.000798085
d__Bacteria;p__Spirochaetes;c__Spirochaetes;o__Spirochaetales;f__Spirochaetaceae;g__Treponema	0.0061513	0.00177238	0.000440141	0.00200267	0.00176014	0.000499833	0.00144143	0.00433458	0.00992966	0.0059511	0.00130416	0.00137963	0.000579147	0.00215367	0.00151216
d__Bacteria;p__Spirochaetes;c__Spirochaetes;o__Spirochaetales;f__Spirochaetaceae;g__unidentified_Spirochaetaceae	0	0	0	0	0	0	0	0	9.81515e-05	9.78799e-05	0	0	0	0	0
d__Bacteria;p__Synergistetes;c__Synergistia;o__Synergistales;f__Dethiosulfovibrionaceae;g__Pyramidobacter	0	0.000145277	0.000440141	8.01068e-05	0	0.00019438	0.000320318	0.00019037	0.000359889	0.000137032	0.000183685	0.000219487	0.0012824	0.000364468	0.000126013
d__Bacteria;p__Synergistetes;c__Synergistia;o__Synergistales;f__Dethiosulfovibrionaceae;g__TG5	0	0	0	0.000213618	0	5.5537e-05	0	5.85754e-05	8.17929e-05	0	0.000146948	0	6.20514e-05	0	0
d__Bacteria;p__Synergistetes;c__Synergistia;o__Synergistales;f__Synergistaceae;g__unidentified_Synergistaceae	0	0	0	0	0	0	0	0	0	3.9152e-05	0	0	0	0	0
d__Bacteria;p__Synergistetes;c__Synergistia;o__Synergistales;f__Thermovirgaceae;g__unidentified_Thermovirgaceae	0	5.81108e-05	0	0.000106809	0	0.000138843	0	0	0	0	0	0	0	0	0
d__Bacteria;p__TM7;c__TM7-3;o__CW040;f__F16;g__unidentified_F16	0.00128047	0.00139466	0.00159128	0.0023498	0.00139597	0.00055537	0.00089689	0.00404171	0.00588909	0.00520721	0.00286549	0.000564396	0.00179949	0.000463868	0.000693073
d__Bacteria;p__TM7;c__TM7-3;o__I025;f__Rs-045;g__unidentified_Rs-045	0	0	0	0	0	0	0	0	0	0	0	0	0.000413676	8.28336e-05	0.000861091
d__Bacteria;p__TM7;c__TM7-3;o__unclassified_TM7-3;f__unclassified_TM7-3;g__unclassified_TM7-3	0	0	0	0	0	0	0	0	0	0	0	0	0	0	0
d__Bacteria;p__Tenericutes;c__Mollicutes;o__Acholeplasmatales;f__unidentified_Acholeplasmatales;g__unidentified_Acholeplasmatales	5.02147e-05	0	0	0	0	0	0	5.85754e-05	9.81515e-05	5.8728e-05	0	0	0	0	0
d__Bacteria;p__Tenericutes;c__Mollicutes;o__Anaeroplasmatales;f__Anaeroplasmataceae;g__Anaeroplasma	0.000200859	0.000464887	0.000406284	0.000881175	0.000849721	0.000277685	6.40636e-05	0.00215265	0.00336987	0.00156608	0.000459213	0.00026652	0	0.00122594	0.000357038
d__Bacteria;p__Tenericutes;c__Mollicutes;o__Anaeroplasmatales;f__Anaeroplasmataceae;g__unclassified_Anaeroplasmataceae	0	0	0	5.34045e-05	0	0	0	7.32193e-05	0	0	0	0	0	0	0
d__Bacteria;p__Tenericutes;c__Mollicutes;o__Mycoplasmatales;f__Mycoplasmataceae;g__Mycoplasma	0	0	0	0	0	0	0	0	0	0	0	0	0	0	0
d__Bacteria;p__Tenericutes;c__Mollicutes;o__Mycoplasmatales;f__Mycoplasmataceae;g__unidentified_Mycoplasmataceae	0	0	0	0	0	0	0	5.85754e-05	0	0	0	0	0	0	0
d__Bacteria;p__Tenericutes;c__Mollicutes;o__RF39;f__unidentified_RF39;g__unidentified_RF39	0.00143112	0.00183049	0.00108342	0.00368491	0.00124423	8.33056e-05	0.000512508	7.32193e-05	0.000948798	0.00115498	0.00086332	0.00026652	0.00252342	0.00140817	0.000693073
d__Bacteria;p__Tenericutes;c__Mollicutes;o__unclassified_Mollicutes;f__unclassified_Mollicutes;g__unclassified_Mollicutes	0	0	0	0	0	8.33056e-05	0	0	0	0	0	0	0	0	0
d__Bacteria;p__Tenericutes;c__Mollicutes;o__unidentified_Mollicutes;f__unidentified_Mollicutes;g__unidentified_Mollicutes	0	0	0	0	0	0	0	0	9.81515e-05	0	0	0	0	3.31334e-05	0
d__Bacteria;p__Thermotogae;c__Thermotogae;o__Thermotogales;f__Thermotogaceae;g__SC103	0	0	0	5.34045e-05	0	5.5537e-05	0	0	0	0	0	0	0	0	0
d__Bacteria;p__Verrucomicrobia;c__Opitutae;o__Opitutales;f__Opitutaceae;g__Opitutus	0	0	0	0	0	0	0	0	0	0	0	0	4.13676e-05	0	0
d__Bacteria;p__Verrucomicrobia;c__Verruco-5;o__WCHB1-41;f__RFP12;g__unidentified_RFP12	0.0041176	0.000261499	0.000101571	0.000106809	0.000697985	0.000305454	6.40636e-05	0.000102507	0.00211026	0.00270149	0.000477581	0.000188132	0	0.000165667	0.000168018
d__Bacteria;p__Verrucomicrobia;c__Verruco-5;o__WCHB1-41;f__unclassified_WCHB1-41;g__unclassified_WCHB1-41	0	0	0	0	0	0	0	0	0	0	0	0	0	0	0
d__Bacteria;p__Verrucomicrobia;c__Verruco-5;o__WCHB1-41;f__unidentified_WCHB1-41;g__unidentified_WCHB1-41	0.000150644	0	0	0	0	0	0	0	0	0	0	0	0	0	0
d__Bacteria;p__Verrucomicrobia;c__[Pedosphaerae];o__[Pedosphaerales];f__R4-41B;g__unidentified_R4-41B	0	0	0	5.34045e-05	0	0	0	0	0	0	0	0	0	0	0
d__Bacteria;p__Verrucomicrobia;c__[Pedosphaerae];o__[Pedosphaerales];f__[Pedosphaeraceae];g__Pedosphaera	0	0	0	0	0	0	0	0	0	0	0	0	4.13676e-05	0	0
d__Bacteria;p__WPS-2;c__unidentified_WPS-2;o__unidentified_WPS-2;f__unidentified_WPS-2;g__unidentified_WPS-2	0	0.00197577	0	0	0.000151736	0.000138843	9.60953e-05	0	0.000785212	0	0	0.000391942	0	0.000265067	0.000147016
d__Bacteria;p__[Thermi];c__Deinococci;o__Deinococcales;f__Deinococcaceae;g__Deinococcus	0	0	0	0	0	0	0	0	0	0	0	0	0	0	0
d__Bacteria;p__unclassified_Bacteria;c__unclassified_Bacteria;o__unclassified_Bacteria;f__unclassified_Bacteria;g__unclassified_Bacteria	0.00534786	0.00464887	0.00585726	0.00226969	0.00406652	0.00236032	0.00720715	0.00165476	0.00137412	0.000508976	0.000624529	0.000799561	0.00196496	0.00155727	0.00144915
d__Bacteria;p__unidentified_Bacteria;c__unidentified_Bacteria;o__unidentified_Bacteria;f__unidentified_Bacteria;g__unidentified_Bacteria	0.00258606	0.00395154	0.00226842	0.0012283	0.000849721	0.0020271	0.00320318	0.000161082	0.00101423	0.0015465	0.000477581	0.000783883	0.00101351	0.000364468	0.000924098

## Sheet: otu_table_species
Taxon	A1	A2	A3	A4	A5	B1	B2	B3	B4	B5	C1	C2	C3	C4	C5
d__Archaea;p__Euryarchaeota;c__Methanobacteria;o__Methanobacteriales;f__Methanobacteriaceae;g__Methanosphaera;s__unidentified_Methanosphaera	0	0	0	0	0	0	0	0	0	0	0	0	0	0	0
d__Bacteria;p__Acidobacteria;c__Acidobacteriia;o__Acidobacteriales;f__Acidobacteriaceae;g__unidentified_Acidobacteriaceae;s__unidentified_Acidobacteriaceae	0	0	0	0	0	0	0	2.92877e-05	0	0	0	0	0	0	0
d__Bacteria;p__Acidobacteria;c__Solibacteres;o__Solibacterales;f__Solibacteraceae;g__Candidatus_Solibacter;s__unidentified_Candidatus_Solibacter	5.02147e-05	0	0	0	0	0	0	0	0	0	0	0	0	0	0
d__Bacteria;p__Actinobacteria;c__Actinobacteria;o__Actinomycetales;f__Actinomycetaceae;g__Trueperella;s__unidentified_Trueperella	0	0	0	0	0	0	0	0	0	0	0	0	0	0	0
d__Bacteria;p__Actinobacteria;c__Actinobacteria;o__Actinomycetales;f__Actinomycetaceae;g__unidentified_Actinomycetaceae;s__unidentified_Actinomycetaceae	0	0	0	0	0	0	0	0	0	0	0	0	6.20514e-05	0	0
d__Bacteria;p__Actinobacteria;c__Actinobacteria;o__Actinomycetales;f__Beutenbergiaceae;g__unidentified_Beutenbergiaceae;s__unidentified_Beutenbergiaceae	0.000225966	0	0.000236999	0.00024032	0	0.000249917	0.000384381	0.000131795	8.17929e-05	0.000156608	0.000293896	0	0.000103419	9.94003e-05	0.000126013
d__Bacteria;p__Actinobacteria;c__Actinobacteria;o__Actinomycetales;f__Brevibacteriaceae;g__Brevibacterium;s__Brevibacterium_casei	0	0	0	0	0	0	0	0	0	0	0	0	0	0	0
d__Bacteria;p__Actinobacteria;c__Actinobacteria;o__Actinomycetales;f__Brevibacteriaceae;g__Brevibacterium;s__unclassified_Brevibacterium	0	0	0	0	0	0	0	0	0	0	0	0	0	0	0
d__Bacteria;p__Actinobacteria;c__Actinobacteria;o__Actinomycetales;f__Corynebacteriaceae;g__Corynebacterium;s__Corynebacterium_variabile	0.000502147	0	0	0	0	0	0	0	0	0	0	0	0	0	0
d__Bacteria;p__Actinobacteria;c__Actinobacteria;o__Actinomycetales;f__Corynebacteriaceae;g__Corynebacterium;s__unclassified_Corynebacterium	7.5322e-05	0	0	8.01068e-05	0	0	0	0	4.90757e-05	0	0	0	0	0	0
d__Bacteria;p__Actinobacteria;c__Actinobacteria;o__Actinomycetales;f__Corynebacteriaceae;g__Corynebacterium;s__unidentified_Corynebacterium	0	0	0	0	0	0	0	0	0	0	7.3474e-05	0	0	0	0
d__Bacteria;p__Actinobacteria;c__Actinobacteria;o__Actinomycetales;f__Dermabacteraceae;g__Brachybacterium;s__Brachybacterium_conglomeratum	0	0	0	0	0	0	0	0	0	0	0	0	0	0	0
d__Bacteria;p__Actinobacteria;c__Actinobacteria;o__Actinomycetales;f__Dermabacteraceae;g__Brachybacterium;s__unidentified_Brachybacterium	5.02147e-05	0	0	0	0	0	0	0	0	0	0	0	0	0	0
d__Bacteria;p__Actinobacteria;c__Actinobacteria;o__Actinomycetales;f__Dermabacteraceae;g__unclassified_Dermabacteraceae;s__unclassified_Dermabacteraceae	0	0	0	0	0	0	0	0	0	0	0	0	0	0	0
d__Bacteria;p__Actinobacteria;c__Actinobacteria;o__Actinomycetales;f__Geodermatophilaceae;g__unclassified_Geodermatophilaceae;s__unclassified_Geodermatophilaceae	0	0	0	0	0	0	0	4.39316e-05	0	0	0	0	0	0	0
d__Bacteria;p__Actinobacteria;c__Actinobacteria;o__Actinomycetales;f__Microbacteriaceae;g__Curtobacterium;s__unidentified_Curtobacterium	0	0	0	0	0	0	0	0	0	0	0	0	0	0	0
d__Bacteria;p__Actinobacteria;c__Actinobacteria;o__Actinomycetales;f__Micrococcaceae;g__Arthrobacter;s__unclassified_Arthrobacter	0	0	0	0	0	0	0	0	0	0	0	0	0	0	0
d__Bacteria;p__Actinobacteria;c__Actinobacteria;o__Actinomycetales;f__Micrococcaceae;g__Kocuria;s__unidentified_Kocuria	0	0	0	0	0	0	0	0	0	0	0	0	0	0	0
d__Bacteria;p__Actinobacteria;c__Actinobacteria;o__Actinomycetales;f__Micrococcaceae;g__Rothia;s__Rothia_nasimurium	0	0	0	0	0	0	0	0	0	0	0	0	4.13676e-05	0	0
d__Bacteria;p__Actinobacteria;c__Actinobacteria;o__Actinomycetales;f__Micrococcaceae;g__unclassified_Micrococcaceae;s__unclassified_Micrococcaceae	0	0	0	0	0	0	0	0	0	0	0	0	0	0	0
d__Bacteria;p__Actinobacteria;c__Actinobacteria;o__Actinomycetales;f__Nocardiaceae;g__Rhodococcus;s__unidentified_Rhodococcus	0	0	0	0	0	0	0	0	0	0	0	0	0	0	0
d__Bacteria;p__Actinobacteria;c__Actinobacteria;o__Actinomycetales;f__unclassified_Actinomycetales;g__unclassified_Actinomycetales;s__unclassified_Actinomycetales	0	0	0.000135428	0	0	0	0	0	0	0	0	0	0	0	0
d__Bacteria;p__Actinobacteria;c__Actinobacteria;o__Actinomycetales;f__unidentified_Actinomycetales;g__unidentified_Actinomycetales;s__unidentified_Actinomycetales	5.02147e-05	0	0	0	0	0	0	0	0	0	0	0	0	0	0
d__Bacteria;p__Actinobacteria;c__Actinobacteria;o__Bifidobacteriales;f__Bifidobacteriaceae;g__Bifidobacterium;s__Bifidobacterium_adolescentis	0	0.000261499	0	0	0.000151736	0.0014995	0.00134533	0	0.000359889	0.00121371	0.00123069	0.000125421	0	0.000215367	0
d__Bacteria;p__Actinobacteria;c__Actinobacteria;o__Bifidobacteriales;f__Bifidobacteriaceae;g__Bifidobacterium;s__Bifidobacterium_bifidum	0.000100429	0	0.00033857	2.67023e-05	0	0.000111074	0	0	0	0	3.6737e-05	1.56777e-05	0.00016547	0	4.20045e-05
d__Bacteria;p__Actinobacteria;c__Actinobacteria;o__Bifidobacteriales;f__Bifidobacteriaceae;g__Bifidobacterium;s__Bifidobacterium_breve	0	0	0	0	0.000242777	0	0.000160159	0	6.54343e-05	0	0	0.000156777	0	0	0
d__Bacteria;p__Actinobacteria;c__Actinobacteria;o__Bifidobacteriales;f__Bifidobacteriaceae;g__Bifidobacterium;s__Bifidobacterium_longum	0	0	0	0	0	0	0	0	0	0	0	0	0	0	0
d__Bacteria;p__Actinobacteria;c__Actinobacteria;o__Bifidobacteriales;f__Bifidobacteriaceae;g__Bifidobacterium;s__Bifidobacterium_pseudolongum	0.0010294	0.000145277	0	0	0	0.000666445	0.000288286	0.00115687	0.00122689	7.83039e-05	0.00325123	0.00047033	0	0.000165667	0
d__Bacteria;p__Actinobacteria;c__Actinobacteria;o__Bifidobacteriales;f__Bifidobacteriaceae;g__Bifidobacterium;s__unclassified_Bifidobacterium	0	0	0.000473998	0.00141522	0	0.000166611	9.60953e-05	0	0	0	0	0	0.00366103	3.31334e-05	0
d__Bacteria;p__Actinobacteria;c__Actinobacteria;o__Bifidobacteriales;f__Bifidobacteriaceae;g__Bifidobacterium;s__unidentified_Bifidobacterium	0.000125537	0	0	0	0	0.00102744	0	0	0.000425323	0.000254488	0.0016899	0	0	0	0
d__Bacteria;p__Actinobacteria;c__Actinobacteria;o__Bifidobacteriales;f__Bifidobacteriaceae;g__unclassified_Bifidobacteriaceae;s__unclassified_Bifidobacteriaceae	2.51073e-05	0	0.00233613	0.000507343	0	0.000277685	0.000416413	0	0	7.83039e-05	3.6737e-05	0	0.000951455	3.31334e-05	0.000588062
d__Bacteria;p__Actinobacteria;c__Actinobacteria;o__Bifidobacteriales;f__Bifidobacteriaceae;g__unidentified_Bifidobacteriaceae;s__unidentified_Bifidobacteriaceae	0	0.00209199	0.0902966	0.0128705	0.000121389	0.00785849	0.00496493	8.78632e-05	0.000196303	0.000743887	0.0178542	0.00145802	0.0505719	0.00351214	0.0158567
d__Bacteria;p__Actinobacteria;c__Coriobacteriia;o__Coriobacteriales;f__Coriobacteriaceae;g__Adlercreutzia;s__unidentified_Adlercreutzia	0	0	0	5.34045e-05	0.000121389	0	0	0	0	0	0	0	0	0	0
d__Bacteria;p__Actinobacteria;c__Coriobacteriia;o__Coriobacteriales;f__Coriobacteriaceae;g__Atopobium;s__unidentified_Atopobium	0.000200859	0	0	0	0	0	0	0	0	0	0.000293896	0	0	0	0
d__Bacteria;p__Actinobacteria;c__Coriobacteriia;o__Coriobacteriales;f__Coriobacteriaceae;g__Olsenella;s__Olsenella_profusa	0	0	0	5.34045e-05	0	0	0	0	0	0	3.6737e-05	0	0	0.0001491	0
d__Bacteria;p__Actinobacteria;c__Coriobacteriia;o__Coriobacteriales;f__Coriobacteriaceae;g__Olsenella;s__Olsenella_uli	0	0	0	5.34045e-05	0	0	0	0	0	0	5.51055e-05	0	0	0	0
d__Bacteria;p__Actinobacteria;c__Coriobacteriia;o__Coriobacteriales;f__Coriobacteriaceae;g__Olsenella;s__Olsenella_umbonata	0	0	0.000169285	0.000801068	0	0	0.000288286	0	0.000261737	0.000567704	0.000698003	0.000109744	0.000227522	0.000430735	0.000609065
d__Bacteria;p__Actinobacteria;c__Coriobacteriia;o__Coriobacteriales;f__Coriobacteriaceae;g__Olsenella;s__unclassified_Olsenella	0	0	0	0.000133511	0	0	0	0	0	0	0.000110211	0	6.20514e-05	0.000215367	0
d__Bacteria;p__Actinobacteria;c__Coriobacteriia;o__Coriobacteriales;f__Coriobacteriaceae;g__unclassified_Coriobacteriaceae;s__unclassified_Coriobacteriaceae	5.02147e-05	8.71662e-05	0.000203142	0	0	5.5537e-05	0	0.000366097	0	0	0.000551055	0	0	0	0
d__Bacteria;p__Actinobacteria;c__Coriobacteriia;o__Coriobacteriales;f__Coriobacteriaceae;g__unidentified_Coriobacteriaceae;s__unidentified_Coriobacteriaceae	0.00115494	0	0	0.000427236	0	0	0	0.000292877	0.000245379	0	0.000624529	3.13553e-05	0.000392992	6.62669e-05	0
d__Bacteria;p__Actinobacteria;c__Thermoleophilia;o__Solirubrobacterales;f__unidentified_Solirubrobacterales;g__unidentified_Solirubrobacterales;s__unidentified_Solirubrobacterales	0	5.81108e-05	0	0	0	0	0	0	0	0	0	0	0	0	0
d__Bacteria;p__Bacteroidetes;c__Bacteroidia;o__Bacteroidales;f__BS11;g__unidentified_BS11;s__unidentified_BS11	0.0024103	0.00127844	0.000304713	0.00216288	0.00974144	0.000444296	0.000192191	0.0013033	0.00500573	0.00409138	0.000422476	0.000486008	0.000206838	0.000844902	0.000126013
d__Bacteria;p__Bacteroidetes;c__Bacteroidia;o__Bacteroidales;f__Bacteroidaceae;g__BF311;s__unidentified_BF311	0.00261116	0.00220821	0.000846425	0.00341789	0.00112285	0.000111074	0.000480477	0.00304592	0.00407329	0.00432629	0.00150622	0.000564396	0.000206838	0.00132534	0.000609065
d__Bacteria;p__Bacteroidetes;c__Bacteroidia;o__Bacteroidales;f__Bacteroidaceae;g__Bacteroides;s__unclassified_Bacteroides	0	0	0	0	0	0	0	0	0.00011451	0	0	0	0	0	0
d__Bacteria;p__Bacteroidetes;c__Bacteroidia;o__Bacteroidales;f__Bacteroidaceae;g__Bacteroides;s__unidentified_Bacteroides	5.02147e-05	0	0.000135428	5.34045e-05	0	0.000166611	0.000160159	0.000161082	0	0.00029364	3.6737e-05	0	0	0	4.20045e-05
d__Bacteria;p__Bacteroidetes;c__Bacteroidia;o__Bacteroidales;f__Porphyromonadaceae;g__Dysgonomonas;s__unidentified_Dysgonomonas	0.000150644	0.000319609	0.000236999	0	0.00021243	0.000277685	0.000160159	8.78632e-05	4.90757e-05	9.78799e-05	0.000110211	9.4066e-05	8.27352e-05	0.000132534	0.000105011
d__Bacteria;p__Bacteroidetes;c__Bacteroidia;o__Bacteroidales;f__Porphyromonadaceae;g__Porphyromonas;s__Porphyromonas_endodontalis	0	0	0	0	0	0	0	0	0	0	0	0	0	3.31334e-05	0
d__Bacteria;p__Bacteroidetes;c__Bacteroidia;o__Bacteroidales;f__Porphyromonadaceae;g__Porphyromonas;s__unidentified_Porphyromonas	0	0	0	0	0	0	0	0	0	0	0	0	4.13676e-05	0	0
d__Bacteria;p__Bacteroidetes;c__Bacteroidia;o__Bacteroidales;f__Prevotellaceae;g__Prevotella;s__Prevotella_copri	0	2.90554e-05	0.00033857	8.01068e-05	0	5.5537e-05	6.40636e-05	0	0	0	0.000312265	0.000830916	0.000723933	0.000447301	0.00126013
d__Bacteria;p__Bacteroidetes;c__Bacteroidia;o__Bacteroidales;f__Prevotellaceae;g__Prevotella;s__Prevotella_ruminicola	0.0356524	0.0158061	0.0468242	0.0281976	0.0431233	0.0172165	0.0395913	0.0342081	0.0487649	0.0349627	0.0401168	0.0580858	0.00535711	0.0490872	0.0149536
d__Bacteria;p__Bacteroidetes;c__Bacteroidia;o__Bacteroidales;f__Prevotellaceae;g__Prevotella;s__unclassified_Prevotella	0.013332	0.00729291	0.0157774	0.0127637	0.0221534	0.00777519	0.0196355	0.00555002	0.00852282	0.00696905	0.00953326	0.00865407	0.00119966	0.0132037	0.00466249
d__Bacteria;p__Bacteroidetes;c__Bacteroidia;o__Bacteroidales;f__Prevotellaceae;g__Prevotella;s__unidentified_Prevotella	0.248111	0.330244	0.4461	0.411589	0.491048	0.636982	0.421955	0.35734	0.415672	0.358632	0.400011	0.301466	0.29007	0.467662	0.43462
d__Bacteria;p__Bacteroidetes;c__Bacteroidia;o__Bacteroidales;f__Prevotellaceae;g__unclassified_Prevotellaceae;s__unclassified_Prevotellaceae	0.00158176	0.00203388	0.00118499	0.00202937	0.00312576	0.00141619	0.00361959	0.000117151	0.000261737	0.000234912	0.000330633	0.00026652	0.000517095	0.000778636	0.00134414
d__Bacteria;p__Bacteroidetes;c__Bacteroidia;o__Bacteroidales;f__Prevotellaceae;g__unidentified_Prevotellaceae;s__unidentified_Prevotellaceae	0.00351503	0.00470698	0.00426598	0.00360481	0.00731367	0.00233256	0.00490086	5.85754e-05	0.000376247	0.00029364	0.000404107	0.000501685	0.000206838	0.001491	0.00121813
d__Bacteria;p__Bacteroidetes;c__Bacteroidia;o__Bacteroidales;f__RF16;g__unidentified_RF16;s__unidentified_RF16	0.00268648	0.00659558	0.00257313	0.00157543	0.00558388	0.00261024	0.000608604	0.00940136	0.00685425	0.0147016	0.00214912	0.000705495	0.000144787	0.00202114	0.000735078
d__Bacteria;p__Bacteroidetes;c__Bacteroidia;o__Bacteroidales;f__Rikenellaceae;g__Blvii28;s__unidentified_Blvii28	0	0	0	0	0	0	0	2.92877e-05	0	0	0	0	0	0	0
d__Bacteria;p__Bacteroidetes;c__Bacteroidia;o__Bacteroidales;f__S24-7;g__unidentified_S24-7;s__unidentified_S24-7	0.0285721	0.0721736	0.0292186	0.0660347	0.0239439	0.036349	0.0856209	0.055222	0.0421888	0.0702974	0.066843	0.0281257	0.0626513	0.0335973	0.0766161
d__Bacteria;p__Bacteroidetes;c__Bacteroidia;o__Bacteroidales;f__[Barnesiellaceae];g__Barnesiella;s__unclassified_Barnesiella	0	0	0	0	0	0	0	0	0	0	0	0	0	0	4.20045e-05
d__Bacteria;p__Bacteroidetes;c__Bacteroidia;o__Bacteroidales;f__[Paraprevotellaceae];g__CF231;s__unidentified_CF231	0.00256095	0.00200482	0.000914139	0.00210948	0.00179048	0.00169388	0.00112111	0.00390991	0.00719778	0.00616644	0.00235117	0.00181861	0.000889404	0.00203771	0.000861091
d__Bacteria;p__Bacteroidetes;c__Bacteroidia;o__Bacteroidales;f__[Paraprevotellaceae];g__YRC22;s__unidentified_YRC22	0.00494614	0.0037772	0.00738082	0.0187984	0.0059177	0.00408197	0.00711105	0.00363168	0.00955341	0.00661668	0.00510645	0.0047033	0.00283368	0.010437	0.00613265
d__Bacteria;p__Bacteroidetes;c__Bacteroidia;o__Bacteroidales;f__[Paraprevotellaceae];g__[Prevotella];s__unidentified_[Prevotella]	0	0	0	0	0	0	0	0	0	0	0	0	0	0	0
d__Bacteria;p__Bacteroidetes;c__Bacteroidia;o__Bacteroidales;f__[Paraprevotellaceae];g__unclassified_[Paraprevotellaceae];s__unclassified_[Paraprevotellaceae]	0.000527254	5.81108e-05	0.000203142	0.000267023	0.000182083	0.000166611	0.000224222	0	0.000163586	0	0	6.27107e-05	0	0.000265067	0.000168018
d__Bacteria;p__Bacteroidetes;c__Bacteroidia;o__Bacteroidales;f__[Paraprevotellaceae];g__unidentified_[Paraprevotellaceae];s__unidentified_[Paraprevotellaceae]	0.00474529	0.00491036	0.00457069	0.00387183	0.00497694	0.0019438	0.00506102	0.00410028	0.00603632	0.00536382	0.00483092	0.00301011	0.00299915	0.00737219	0.0027933
d__Bacteria;p__Bacteroidetes;c__Bacteroidia;o__Bacteroidales;f__p-2534-18B5;g__unidentified_p-2534-18B5;s__unidentified_p-2534-18B5	0	0	6.7714e-05	5.34045e-05	0	0	0	0	0	0	3.6737e-05	0	0.000310257	0.000513568	0
d__Bacteria;p__Bacteroidetes;c__Bacteroidia;o__Bacteroidales;f__unclassified_Bacteroidales;g__unclassified_Bacteroidales;s__unclassified_Bacteroidales	0.00499636	0.00950112	0.00477384	0.00654206	0.00725297	0.00508164	0.00970563	0.00140581	0.00163586	0.00371944	0.00108374	0.000924982	0.00136513	0.00221994	0.00239425
d__Bacteria;p__Bacteroidetes;c__Bacteroidia;o__Bacteroidales;f__unidentified_Bacteroidales;g__unidentified_Bacteroidales;s__unidentified_Bacteroidales	0.0764016	0.0606967	0.0308099	0.0591188	0.0333819	0.0164112	0.027227	0.0537723	0.0765745	0.0561243	0.0355982	0.0107392	0.00810805	0.0311786	0.0135884
d__Bacteria;p__Bacteroidetes;c__Cytophagia;o__Cytophagales;f__Cytophagaceae;g__Leadbetterella;s__unidentified_Leadbetterella	0	0	0	0	0	0	0	0	0	0	0	0	0	0	0
d__Bacteria;p__Bacteroidetes;c__Flavobacteriia;o__Flavobacteriales;f__Flavobacteriaceae;g__Flavobacterium;s__unidentified_Flavobacterium	0	0	0	0	6.06943e-05	0	0	0	0	0	0	0	0	0	0
d__Bacteria;p__Bacteroidetes;c__Flavobacteriia;o__Flavobacteriales;f__[Weeksellaceae];g__Wautersiella;s__unidentified_Wautersiella	0	0	0	0	0	0	0	0	0	0	0	0	6.20514e-05	0	0
d__Bacteria;p__Bacteroidetes;c__Flavobacteriia;o__Flavobacteriales;f__[Weeksellaceae];g__unclassified_[Weeksellaceae];s__unclassified_[Weeksellaceae]	0	0	0	0	0	0	0	0	0	5.8728e-05	0	0	8.27352e-05	0	0
d__Bacteria;p__Bacteroidetes;c__Flavobacteriia;o__Flavobacteriales;f__[Weeksellaceae];g__unidentified_[Weeksellaceae];s__unidentified_[Weeksellaceae]	0	0	0	0	0	0	0	0	0	0	0	0	0	4.97001e-05	0
d__Bacteria;p__Bacteroidetes;c__Sphingobacteriia;o__Sphingobacteriales;f__Sphingobacteriaceae;g__Sphingobacterium;s__Sphingobacterium_multivorum	0	0	0	0	0	0	0	0	0	0	0	0	0	0	0
d__Bacteria;p__Bacteroidetes;c__Sphingobacteriia;o__Sphingobacteriales;f__Sphingobacteriaceae;g__unclassified_Sphingobacteriaceae;s__unclassified_Sphingobacteriaceae	0	0	0	0	0	0	0	0	0	0	0	0	0	0	0
d__Bacteria;p__Bacteroidetes;c__[Saprospirae];o__[Saprospirales];f__Chitinophagaceae;g__Sediminibacterium;s__unidentified_Sediminibacterium	0	0	0	0	0	0	0	0	0	0	0	0	0	0	0
d__Bacteria;p__Bacteroidetes;c__unclassified_Bacteroidetes;o__unclassified_Bacteroidetes;f__unclassified_Bacteroidetes;g__unclassified_Bacteroidetes;s__unclassified_Bacteroidetes	5.02147e-05	2.90554e-05	6.7714e-05	0	0	0	0	0	0	0	0	4.7033e-05	0	0	0
d__Bacteria;p__Chloroflexi;c__Anaerolineae;o__Anaerolineales;f__Anaerolinaceae;g__SHD-231;s__unidentified_SHD-231	0	0	0	0	0.000121389	0	0	0	0	0	0	0	0	0	0
d__Bacteria;p__Chloroflexi;c__Anaerolineae;o__SJA-15;f__unidentified_SJA-15;g__unidentified_SJA-15;s__unidentified_SJA-15	0	0	0	0	0	0	0	0	0	0	0	0	0	0	0
d__Bacteria;p__Chloroflexi;c__Thermomicrobia;o__JG30-KF-CM45;f__unidentified_JG30-KF-CM45;g__unidentified_JG30-KF-CM45;s__unidentified_JG30-KF-CM45	0	0	0	0	0	0	0	0	0	0	0	0	0	0	0
d__Bacteria;p__Cyanobacteria;c__4C0d-2;o__YS2;f__unidentified_YS2;g__unidentified_YS2;s__unidentified_YS2	0.00381631	0.000668274	0.00352113	0.0012283	0.0010925	0.000416528	0.00195394	0.00398313	0.00741044	0.00295597	0.00146948	0.00261817	0.00109624	0.00342931	0.00144915
d__Bacteria;p__Cyanobacteria;c__Chloroplast;o__Streptophyta;f__unidentified_Streptophyta;g__unidentified_Streptophyta;s__unidentified_Streptophyta	0.000828542	0.000348665	0.000169285	0.000186916	0.00021243	0.000111074	0	0.000131795	0	0.00029364	0.000551055	0.000407619	0.000537779	0.000281634	0.000210022
d__Bacteria;p__Elusimicrobia;c__Elusimicrobia;o__Elusimicrobiales;f__Elusimicrobiaceae;g__unclassified_Elusimicrobiaceae;s__unclassified_Elusimicrobiaceae	0	8.71662e-05	0	0	0	0	0	0	0	0	0	0	0	0	0
d__Bacteria;p__Elusimicrobia;c__Elusimicrobia;o__Elusimicrobiales;f__Elusimicrobiaceae;g__unidentified_Elusimicrobiaceae;s__unidentified_Elusimicrobiaceae	0.000100429	0.000435831	0.000406284	0.000907877	0.000151736	0.000111074	0.000288286	0.000336809	0.00109602	0.00137032	0.000808214	0.000360586	6.20514e-05	0.000497001	0.000588062
d__Bacteria;p__Elusimicrobia;c__Endomicrobia;o__unidentified_Endomicrobia;f__unidentified_Endomicrobia;g__unidentified_Endomicrobia;s__unidentified_Endomicrobia	0.000100429	0	0	0	9.10415e-05	0	0	0	6.54343e-05	9.78799e-05	0	0	0	0	0
d__Bacteria;p__Fibrobacteres;c__Fibrobacteria;o__Fibrobacterales;f__Fibrobacteraceae;g__Fibrobacter;s__Fibrobacter_succinogenes	0.000351503	0.00273121	0.000643283	0.00315087	0.00166909	5.5537e-05	0.000448445	0.00349988	0.00570914	0.00277979	0.000312265	0.0010504	8.27352e-05	0.000894603	0.000210022
d__Bacteria;p__Fibrobacteres;c__Fibrobacteria;o__Fibrobacterales;f__Fibrobacteraceae;g__Fibrobacter;s__unidentified_Fibrobacter	0	0.000232443	0.000473998	0.000667557	0	0	0	7.32193e-05	0	0	0.000146948	0.000329231	0	8.28336e-05	0.00018902
d__Bacteria;p__Firmicutes;c__Bacilli;o__Bacillales;f__Bacillaceae;g__Bacillus;s__Bacillus_thermoamylovorans	0	0	0	0	0	0	0	0	0	0	0	0	0	0	0
d__Bacteria;p__Firmicutes;c__Bacilli;o__Bacillales;f__Bacillaceae;g__Bacillus;s__unclassified_Bacillus	0	0	0	0	0	0	0	0.000205014	0	0.000156608	0.000385739	0.000329231	0.000620514	0.000414168	0.000336036
d__Bacteria;p__Firmicutes;c__Bacilli;o__Bacillales;f__Bacillaceae;g__Bacillus;s__unidentified_Bacillus	0	0.000435831	0.000744854	0.00034713	0.00042486	0.000388759	0.000480477	0	0.000212662	5.8728e-05	0	0	0	0	0
d__Bacteria;p__Firmicutes;c__Bacilli;o__Bacillales;f__Bacillaceae;g__unclassified_Bacillaceae;s__unclassified_Bacillaceae	0	5.81108e-05	3.3857e-05	2.67023e-05	0	0	0	0	0	0	0	0	0	0	0
d__Bacteria;p__Firmicutes;c__Bacilli;o__Bacillales;f__Paenibacillaceae;g__Brevibacillus;s__Brevibacillus_invocatus	0	0	0	0	0	0	0	0	0	0	0	0	0	0	0
d__Bacteria;p__Firmicutes;c__Bacilli;o__Bacillales;f__Planococcaceae;g__Staphylococcus;s__Staphylococcus_saprophyticus	0	0	0	0	0	0	0	0	0	0	0	0	0	0	0
d__Bacteria;p__Firmicutes;c__Bacilli;o__Bacillales;f__Staphylococcaceae;g__Jeotgalicoccus;s__Jeotgalicoccus_psychrophilus	0	0	0	0	0	0	0	0	0	0	0	0	0	0	0
d__Bacteria;p__Firmicutes;c__Bacilli;o__Bacillales;f__Staphylococcaceae;g__Staphylococcus;s__Staphylococcus_equorum	0	0	0	0	0	0	0	0	0	0	0	0	0	0	0
d__Bacteria;p__Firmicutes;c__Bacilli;o__Bacillales;f__Staphylococcaceae;g__Staphylococcus;s__unclassified_Staphylococcus	0.000251073	0	0	0	0	0	0	0	0	0	0	0	0	0	0
d__Bacteria;p__Firmicutes;c__Bacilli;o__Bacillales;f__Staphylococcaceae;g__unclassified_Staphylococcaceae;s__unclassified_Staphylococcaceae	0	0	0	0	0	0	0	0	0	0	0	0	0	0	0
d__Bacteria;p__Firmicutes;c__Bacilli;o__Bacillales;f__Thermoactinomycetaceae;g__Thermoactinomyces;s__Thermoactinomyces_sanguinis	0	0	3.3857e-05	0	0	0	3.20318e-05	0	0	0	0	0	0	0	0
d__Bacteria;p__Firmicutes;c__Bacilli;o__Bacillales;f__unclassified_Bacillales;g__unclassified_Bacillales;s__unclassified_Bacillales	0	0	0	5.34045e-05	6.06943e-05	0	0	0	0	0	0	0	0	0	6.30067e-05
d__Bacteria;p__Firmicutes;c__Bacilli;o__Lactobacillales;f__Aerococcaceae;g__Aerococcus;s__unidentified_Aerococcus	0	0	0	0	0	0	0	0	0	0	0	0	0	0	0
d__Bacteria;p__Firmicutes;c__Bacilli;o__Lactobacillales;f__Aerococcaceae;g__Facklamia;s__unidentified_Facklamia	0	0	0	0	0	0	0	0	0	0	0	0	0	0	0
d__Bacteria;p__Firmicutes;c__Bacilli;o__Lactobacillales;f__Aerococcaceae;g__unclassified_Aerococcaceae;s__unclassified_Aerococcaceae	0	0	6.7714e-05	0	0	0	0	0	0	0	0	0	0	0	0
d__Bacteria;p__Firmicutes;c__Bacilli;o__Lactobacillales;f__Carnobacteriaceae;g__unclassified_Carnobacteriaceae;s__unclassified_Carnobacteriaceae	0	0	0	0	0	0	0	0	0	0	0.000238791	0	0	0.000347901	0
d__Bacteria;p__Firmicutes;c__Bacilli;o__Lactobacillales;f__Enterococcaceae;g__Enterococcus;s__Enterococcus_cecorum	0.000200859	0	0	0	0	0.000222148	0	0	0	0	0	0	0	0	0
d__Bacteria;p__Firmicutes;c__Bacilli;o__Lactobacillales;f__Enterococcaceae;g__Enterococcus;s__unclassified_Enterococcus	0	0	0	0	0	0	0	0	0	0	0	0	0	0	0
d__Bacteria;p__Firmicutes;c__Bacilli;o__Lactobacillales;f__Enterococcaceae;g__Tetragenococcus;s__unclassified_Tetragenococcus	0	0	0	0	0	0	0	0	0	0	0	0	0	0	0
d__Bacteria;p__Firmicutes;c__Bacilli;o__Lactobacillales;f__Enterococcaceae;g__Tetragenococcus;s__unidentified_Tetragenococcus	0	0	0	0	0	0	0	0	0	0	0	0	0	0	0
d__Bacteria;p__Firmicutes;c__Bacilli;o__Lactobacillales;f__Lactobacillaceae;g__Lactobacillus;s__Lactobacillus_acidipiscis	0	0	0	0	0	0	0	0	0	0	0	0	0	0	0
d__Bacteria;p__Firmicutes;c__Bacilli;o__Lactobacillales;f__Lactobacillaceae;g__Lactobacillus;s__Lactobacillus_agilis	0	0	0	0	0	0	0	0	0	0	0	0	0	0	0
d__Bacteria;p__Firmicutes;c__Bacilli;o__Lactobacillales;f__Lactobacillaceae;g__Lactobacillus;s__Lactobacillus_helveticus	0	0	0	0	0	0	0	0	0	0	0	0	0	0	0
d__Bacteria;p__Firmicutes;c__Bacilli;o__Lactobacillales;f__Lactobacillaceae;g__Lactobacillus;s__Lactobacillus_manihotivorans	0	0	0	0	0	0	0	0	0	0	0	0	0	0.000248501	0.000105011
d__Bacteria;p__Firmicutes;c__Bacilli;o__Lactobacillales;f__Lactobacillaceae;g__Lactobacillus;s__Lactobacillus_mucosae	0	0	0	0.000267023	0	0.000166611	0	0.000205014	0.000130869	0.000117456	0	4.7033e-05	0.000682566	0.000231934	0.000105011
d__Bacteria;p__Firmicutes;c__Bacilli;o__Lactobacillales;f__Lactobacillaceae;g__Lactobacillus;s__Lactobacillus_paralimentarius	0	0	0	0	0	0	0	0	0	0	0	0	0	0	0
d__Bacteria;p__Firmicutes;c__Bacilli;o__Lactobacillales;f__Lactobacillaceae;g__Lactobacillus;s__Lactobacillus_ruminis	0	0	0.000169285	0	0	0.000111074	0	0	0	0	0	0	0.000682566	0.000265067	0.000126013
d__Bacteria;p__Firmicutes;c__Bacilli;o__Lactobacillales;f__Lactobacillaceae;g__Lactobacillus;s__Lactobacillus_salivarius	0	0	0	0	0	8.33056e-05	0	0	0	0	0	0	0	0	0
d__Bacteria;p__Firmicutes;c__Bacilli;o__Lactobacillales;f__Lactobacillaceae;g__Lactobacillus;s__Lactobacillus_vaginalis	0	0	0	2.67023e-05	0	0	0	0	0	0	0	9.4066e-05	0.000206838	0	0
d__Bacteria;p__Firmicutes;c__Bacilli;o__Lactobacillales;f__Lactobacillaceae;g__Lactobacillus;s__unclassified_Lactobacillus	0	8.71662e-05	0.000135428	0.000106809	9.10415e-05	0.000138843	0.000416413	7.32193e-05	0.000212662	0.000215336	3.6737e-05	9.4066e-05	4.13676e-05	0	6.30067e-05
d__Bacteria;p__Firmicutes;c__Bacilli;o__Lactobacillales;f__Lactobacillaceae;g__Lactobacillus;s__unidentified_Lactobacillus	5.02147e-05	5.81108e-05	0	0.000133511	0	0	0.00035235	8.78632e-05	3.27172e-05	0.000117456	0.000312265	0.000282198	0.000641198	0.000265067	0.000546058
d__Bacteria;p__Firmicutes;c__Bacilli;o__Lactobacillales;f__Lactobacillaceae;g__Pediococcus;s__Pediococcus_parvulus	0	0	0	0	0	0	0	0	0	0	0	0	0	0	0
d__Bacteria;p__Firmicutes;c__Bacilli;o__Lactobacillales;f__Lactobacillaceae;g__unclassified_Lactobacillaceae;s__unclassified_Lactobacillaceae	0	0	0	0.000106809	0	0	9.60953e-05	0	3.27172e-05	0	1.83685e-05	7.83883e-05	8.27352e-05	3.31334e-05	2.10022e-05
d__Bacteria;p__Firmicutes;c__Bacilli;o__Lactobacillales;f__Leuconostocaceae;g__Weissella;s__Weissella_thailandensis	0	0	0	0	0	0	0	0	0	0	0	0	0	0	0
d__Bacteria;p__Firmicutes;c__Bacilli;o__Lactobacillales;f__Leuconostocaceae;g__Weissella;s__unclassified_Weissella	0	0	0	0	0	0	0	0	0	0	0	0	0	0	0
d__Bacteria;p__Firmicutes;c__Bacilli;o__Lactobacillales;f__Streptococcaceae;g__Lactococcus;s__unidentified_Lactococcus	0	0	0	0	0	0	0	0	0	0	0	0	0	0	0.00018902
d__Bacteria;p__Firmicutes;c__Bacilli;o__Lactobacillales;f__Streptococcaceae;g__Streptococcus;s__Streptococcus_agalactiae	0	0	0	0	0	0	0	0	0	0	0	0	0	0	0
d__Bacteria;p__Firmicutes;c__Bacilli;o__Lactobacillales;f__Streptococcaceae;g__Streptococcus;s__Streptococcus_alactolyticus	0.000225966	0	0	0.000133511	0	0	0	0	0	0	0	0	0	0	0
d__Bacteria;p__Firmicutes;c__Bacilli;o__Lactobacillales;f__Streptococcaceae;g__Streptococcus;s__Streptococcus_luteciae	0	0	0	0	0	0	0	0.000175726	0.000179944	0	7.3474e-05	0	0	0	0
d__Bacteria;p__Firmicutes;c__Bacilli;o__Lactobacillales;f__Streptococcaceae;g__Streptococcus;s__Streptococcus_minor	0	0	0	0	0	0	0	0	0	0	0	0	0	0	0
d__Bacteria;p__Firmicutes;c__Bacilli;o__Lactobacillales;f__Streptococcaceae;g__Streptococcus;s__unclassified_Streptococcus	0	0	0	0	0	0	0	0	0	0	9.18425e-05	0	0	0	0
d__Bacteria;p__Firmicutes;c__Bacilli;o__Lactobacillales;f__Streptococcaceae;g__Streptococcus;s__unidentified_Streptococcus	0	0	0	0	0	0	0	0	0	0	0	0	0	0	0
d__Bacteria;p__Firmicutes;c__Bacilli;o__Lactobacillales;f__Streptococcaceae;g__unidentified_Streptococcaceae;s__unidentified_Streptococcaceae	0	0	0	0	0	0	0	0	0	0	3.6737e-05	0	0	0	0
d__Bacteria;p__Firmicutes;c__Bacilli;o__Lactobacillales;f__unclassified_Lactobacillales;g__unclassified_Lactobacillales;s__unclassified_Lactobacillales	7.5322e-05	0	0	0	0	0	0	0	0	0	0	0	0	0	0
d__Bacteria;p__Firmicutes;c__Bacilli;o__Lactobacillales;f__unidentified_Lactobacillales;g__unidentified_Lactobacillales;s__unidentified_Lactobacillales	0	0	0	0	0	0	0	0	0	0	0	0	0	3.31334e-05	2.10022e-05
d__Bacteria;p__Firmicutes;c__Bacilli;o__Turicibacterales;f__Turicibacteraceae;g__Turicibacter;s__unidentified_Turicibacter	0	0	0	0	0	0	0	0	0	0	0	0	0	0	0
d__Bacteria;p__Firmicutes;c__Bacilli;o__unclassified_Bacilli;f__unclassified_Bacilli;g__unclassified_Bacilli;s__unclassified_Bacilli	0	0	0	0	0	0	6.40636e-05	0	0	0	0	0	0	0	4.20045e-05
d__Bacteria;p__Firmicutes;c__Clostridia;o__Clostridiales;f__Christensenellaceae;g__unidentified_Christensenellaceae;s__unidentified_Christensenellaceae	0.00268648	0.00711858	0.00277627	0.00242991	0.00931658	0.00158281	0.00102502	0.0156982	0.00974971	0.00998375	0.00336144	0.000956338	0.000248206	0.00177264	0.00128114
d__Bacteria;p__Firmicutes;c__Clostridia;o__Clostridiales;f__Clostridiaceae;g__Alkaliphilus;s__unidentified_Alkaliphilus	0	0	0	0	0	0	0	8.78632e-05	0	0	0	0	0	0	0
d__Bacteria;p__Firmicutes;c__Clostridia;o__Clostridiales;f__Clostridiaceae;g__Clostridium;s__Clostridium_butyricum	0.000477039	0.000348665	0.000473998	0	0.000121389	0.000666445	0	0	0	0	0	0	0	0	0
d__Bacteria;p__Firmicutes;c__Clostridia;o__Clostridiales;f__Clostridiaceae;g__Clostridium;s__Clostridium_colicanis	0	0	0	0	0	0	0	0	0	0	0	0	0	0	0
d__Bacteria;p__Firmicutes;c__Clostridia;o__Clostridiales;f__Clostridiaceae;g__Clostridium;s__Clostridium_pasteurianum	0	0	0	0	0.00021243	0	0	0	0	0	0	0	0	0	0
d__Bacteria;p__Firmicutes;c__Clostridia;o__Clostridiales;f__Clostridiaceae;g__Clostridium;s__unidentified_Clostridium	0.00323885	0.00502659	0.00206528	0.00915888	0.00421826	0.00180495	0.00221019	0.0117444	0.00718142	0.00806531	0.00508808	0.00247707	0.00320599	0.00386004	0.00178519
d__Bacteria;p__Firmicutes;c__Clostridia;o__Clostridiales;f__Clostridiaceae;g__unidentified_Clostridiaceae;s__unidentified_Clostridiaceae	0	0	0.000135428	0	0	0	0	0	0	0	0	0	0	0	0
d__Bacteria;p__Firmicutes;c__Clostridia;o__Clostridiales;f__Dehalobacteriaceae;g__Dehalobacterium;s__unidentified_Dehalobacterium	0	0	0	0	0	0	0	0	0	0	0	0	0	0	0
d__Bacteria;p__Firmicutes;c__Clostridia;o__Clostridiales;f__Dehalobacteriaceae;g__unidentified_Dehalobacteriaceae;s__unidentified_Dehalobacteriaceae	0	0	0	0	0	0	0	0	0	0	0	0	0	0	0
d__Bacteria;p__Firmicutes;c__Clostridia;o__Clostridiales;f__Eubacteriaceae;g__Anaerofustis;s__unidentified_Anaerofustis	0	0	0	0	0	0	0	0	0	0	0	0	4.13676e-05	0	0
d__Bacteria;p__Firmicutes;c__Clostridia;o__Clostridiales;f__Eubacteriaceae;g__Pseudoramibacter_Eubacterium;s__unidentified_Pseudoramibacter_Eubacterium	0.000150644	0	0	0	0	0	0	0	0	0	0	0	0.000186154	0	0
d__Bacteria;p__Firmicutes;c__Clostridia;o__Clostridiales;f__Lachnospiraceae;g__Anaerostipes;s__unidentified_Anaerostipes	0	0	0.00033857	0.00024032	0.000515902	0.000222148	0	0.000366097	0.000539833	0.000332792	0	0.000172454	0	0.000463868	0
d__Bacteria;p__Firmicutes;c__Clostridia;o__Clostridiales;f__Lachnospiraceae;g__Blautia;s__unclassified_Blautia	0	0	0	0	0	0	0	0	0	0	0	0	0	0	0
d__Bacteria;p__Firmicutes;c__Clostridia;o__Clostridiales;f__Lachnospiraceae;g__Blautia;s__unidentified_Blautia	0.000276181	0	0.000236999	0.000133511	0.000637291	0.000166611	0	0.000541823	0.000130869	0	0.00036737	0	0	9.94003e-05	0
d__Bacteria;p__Firmicutes;c__Clostridia;o__Clostridiales;f__Lachnospiraceae;g__Butyrivibrio;s__unidentified_Butyrivibrio	0.0123779	0.00578203	0.0145585	0.0215487	0.0128065	0.0262135	0.0160159	0.0129598	0.0120236	0.0117652	0.0113334	0.00518931	0.0265373	0.0112322	0.0156887
d__Bacteria;p__Firmicutes;c__Clostridia;o__Clostridiales;f__Lachnospiraceae;g__Clostridium;s__Clostridium_aminophilum	0	0.000900718	0.00162514	0.000186916	0	0.00155504	0.00153753	0	4.90757e-05	0	0.000551055	0.000282198	0.000641198	0.000745502	0.000609065
d__Bacteria;p__Firmicutes;c__Clostridia;o__Clostridiales;f__Lachnospiraceae;g__Clostridium;s__unclassified_Clostridium	0.000351503	0	0	0	0	5.5537e-05	6.40636e-05	2.92877e-05	1.63586e-05	0	0	0	0	4.97001e-05	0
d__Bacteria;p__Firmicutes;c__Clostridia;o__Clostridiales;f__Lachnospiraceae;g__Coprococcus;s__unidentified_Coprococcus	0.00143112	0.0185083	0.00951381	0.0238985	0.00822408	0.00483172	0.00810404	0.00903526	0.00909537	0.00857428	0.00846788	0.00598887	0.0117484	0.0158212	0.00709875
d__Bacteria;p__Firmicutes;c__Clostridia;o__Clostridiales;f__Lachnospiraceae;g__Lachnobacterium;s__unidentified_Lachnobacterium	0	0	0	0	0	0	0.00377975	0	0	0	0	0	0	0	0
d__Bacteria;p__Firmicutes;c__Clostridia;o__Clostridiales;f__Lachnospiraceae;g__Lachnospira;s__unidentified_Lachnospira	0	0	0.000778711	0.000774366	0.000273125	0.00019438	0	0	0	0.000117456	0.000220422	0.000188132	0.00117898	0.000298201	0.000525056
d__Bacteria;p__Firmicutes;c__Clostridia;o__Clostridiales;f__Lachnospiraceae;g__Lactonifactor;s__Lactonifactor_longoviformis	0	0	0	0	0	0	0	0	3.27172e-05	0	0	0	0	0	0
d__Bacteria;p__Firmicutes;c__Clostridia;o__Clostridiales;f__Lachnospiraceae;g__Moryella;s__unidentified_Moryella	0.00301288	0.00383531	0.00247156	5.34045e-05	0.00215465	0.00319338	0.0033313	0.0020355	0.00197939	0.00276021	0.00516155	0.00141099	0.002813	0.00369438	0.00354938
d__Bacteria;p__Firmicutes;c__Clostridia;o__Clostridiales;f__Lachnospiraceae;g__Pseudobutyrivibrio;s__Pseudobutyrivibrio_xylanivorans	0	0	0	0	0	0	0	0	0	0	0	0	0.000103419	3.31334e-05	0
d__Bacteria;p__Firmicutes;c__Clostridia;o__Clostridiales;f__Lachnospiraceae;g__Pseudobutyrivibrio;s__unidentified_Pseudobutyrivibrio	0.000652791	0.00322515	0.00392741	0.00277704	0.00227604	0.00155504	0.00288286	0.00410028	0.00235564	0.00242742	0.000881688	0.00174022	0.00399197	0.00361154	0.00249926
d__Bacteria;p__Firmicutes;c__Clostridia;o__Clostridiales;f__Lachnospiraceae;g__Roseburia;s__Roseburia_faecis	0	0.00127844	0	0.00058745	0	0	0.000864858	0	0	0	0	0.000391942	0.00368172	0.001491	0.00212122
d__Bacteria;p__Firmicutes;c__Clostridia;o__Clostridiales;f__Lachnospiraceae;g__Roseburia;s__unclassified_Roseburia	0	0	0.000101571	0	0	0	0.000160159	0	0	0	0	0	0.000517095	0.000298201	0.000357038
d__Bacteria;p__Firmicutes;c__Clostridia;o__Clostridiales;f__Lachnospiraceae;g__Roseburia;s__unidentified_Roseburia	0	0.000319609	0	0.000213618	0	0	0	0.000497891	0	0	0	0	0.000475728	0.000265067	0.000504053
d__Bacteria;p__Firmicutes;c__Clostridia;o__Clostridiales;f__Lachnospiraceae;g__Shuttleworthia;s__Shuttleworthia_satelles	0	0.000174332	0.000101571	0	0	5.5537e-05	0.000288286	0	0	0	0	0	0	0	0
d__Bacteria;p__Firmicutes;c__Clostridia;o__Clostridiales;f__Lachnospiraceae;g__Shuttleworthia;s__unidentified_Shuttleworthia	0.000175751	0.0236511	0.0203142	0.0100935	0.00285263	0.0148562	0.017137	0.00103971	0.00106331	0.00704735	0.00918425	0.00752528	0.0465592	0.0122759	0.0336456
d__Bacteria;p__Firmicutes;c__Clostridia;o__Clostridiales;f__Lachnospiraceae;g__Syntrophococcus;s__Syntrophococcus_sucromutans	0.000301288	0	0	0	0	0	9.60953e-05	0	0	0	0	0	0	4.97001e-05	0
d__Bacteria;p__Firmicutes;c__Clostridia;o__Clostridiales;f__Lachnospiraceae;g__unclassified_Lachnospiraceae;s__unclassified_Lachnospiraceae	0.00532275	0.00903623	0.0112405	0.00814419	0.0069495	0.0080251	0.0140619	0.0053743	0.00554556	0.00516806	0.0124538	0.00522066	0.0190498	0.00909513	0.0114252
d__Bacteria;p__Firmicutes;c__Clostridia;o__Clostridiales;f__Lachnospiraceae;g__unidentified_Lachnospiraceae;s__unidentified_Lachnospiraceae	0.0116247	0.0181015	0.00934453	0.020267	0.015295	0.00605354	0.0114994	0.0136041	0.0187469	0.0118826	0.0149887	0.00580074	0.0175812	0.0134687	0.00821187
d__Bacteria;p__Firmicutes;c__Clostridia;o__Clostridiales;f__Peptostreptococcaceae;g__[Clostridium];s__[Clostridium]_litorale	0	0	0	0	0	0	0	0	0	0	0	0	0	0	0
d__Bacteria;p__Firmicutes;c__Clostridia;o__Clostridiales;f__Peptostreptococcaceae;g__unidentified_Peptostreptococcaceae;s__unidentified_Peptostreptococcaceae	0	0.000203388	0	0	0	0	0	0	0	0	0	0	0	0	0
d__Bacteria;p__Firmicutes;c__Clostridia;o__Clostridiales;f__Ruminococcaceae;g__Clostridium;s__Clostridium_islandicum	0	0	0	8.01068e-05	0	0	0	0	0	0	0	0	0	0	0
d__Bacteria;p__Firmicutes;c__Clostridia;o__Clostridiales;f__Ruminococcaceae;g__Clostridium;s__Clostridium_methylpentosum	0	0	0	0	0	0	0	0	6.54343e-05	0	0	0	0	0	0
d__Bacteria;p__Firmicutes;c__Clostridia;o__Clostridiales;f__Ruminococcaceae;g__Faecalibacterium;s__unclassified_Faecalibacterium	0	0	0	0	0	0	0	0	0	0	0	0	0	0	0
d__Bacteria;p__Firmicutes;c__Clostridia;o__Clostridiales;f__Ruminococcaceae;g__Oscillospira;s__unidentified_Oscillospira	0.000803435	0.00313798	0.00135428	0.000774366	0.0043093	0.00222148	0.00227426	0.00786375	0.0036316	0.00193802	0.00426149	0.00108176	0.00150992	0.00205427	0.00163817
d__Bacteria;p__Firmicutes;c__Clostridia;o__Clostridiales;f__Ruminococcaceae;g__Ruminococcus;s__Ruminococcus_albus	0.00193326	0.0104309	0.00497698	0.00720961	0.00279194	0.00388759	0.00253051	0.00319236	0.00318992	0.00687117	0.00429823	0.00479737	0.00577078	0.00987376	0.00743479
d__Bacteria;p__Firmicutes;c__Clostridia;o__Clostridiales;f__Ruminococcaceae;g__Ruminococcus;s__Ruminococcus_bromii	0.0242788	0	0	0	0	0	0.000768763	0.000102507	0	0	0.000293896	0	0	0	0
d__Bacteria;p__Firmicutes;c__Clostridia;o__Clostridiales;f__Ruminococcaceae;g__Ruminococcus;s__Ruminococcus_callidus	0	0	0	8.01068e-05	0	0	0	0	0	0	0	0	0	0	0
d__Bacteria;p__Firmicutes;c__Clostridia;o__Clostridiales;f__Ruminococcaceae;g__Ruminococcus;s__Ruminococcus_flavefaciens	0.000150644	0.00752535	0.00379198	0.00742323	0.000940762	0.000444296	0.00185784	0.00206478	0.00135776	0.00524636	0.000459213	0.00249275	0.0057501	0.00911169	0.00804385
d__Bacteria;p__Firmicutes;c__Clostridia;o__Clostridiales;f__Ruminococcaceae;g__Ruminococcus;s__unclassified_Ruminococcus	0.00291245	0.000319609	0.000101571	0.000507343	0.000728332	0.000277685	0.00054454	0.00281162	0.00121053	0.00144862	0.000110211	0.000987693	0	0.000215367	0.000462049
d__Bacteria;p__Firmicutes;c__Clostridia;o__Clostridiales;f__Ruminococcaceae;g__Ruminococcus;s__unidentified_Ruminococcus	0.0779081	0.00479414	0.00467226	0.0135113	0.0222748	0.00385982	0.0108588	0.0219951	0.0188451	0.0238827	0.013207	0.00492279	0.0021718	0.00588118	0.00420045
d__Bacteria;p__Firmicutes;c__Clostridia;o__Clostridiales;f__Ruminococcaceae;g__Subdoligranulum;s__Subdoligranulum_variabile	0	0	0	0	0	0	0	0	0	0	0	3.13553e-05	0	0	0
d__Bacteria;p__Firmicutes;c__Clostridia;o__Clostridiales;f__Ruminococcaceae;g__unclassified_Ruminococcaceae;s__unclassified_Ruminococcaceae	0.00562404	0.00569486	0.00108342	0.00408545	0.00570527	0.00269355	0.00208207	0.00593076	0.00435138	0.0124503	0.0111681	0.000768206	0.000579147	0.00193831	0.00260428
d__Bacteria;p__Firmicutes;c__Clostridia;o__Clostridiales;f__Ruminococcaceae;g__unidentified_Ruminococcaceae;s__unidentified_Ruminococcaceae	0.0904617	0.0955923	0.0290154	0.067984	0.111587	0.0324892	0.0379256	0.118894	0.0812531	0.0926336	0.0744476	0.0192522	0.0236209	0.0338624	0.028605
d__Bacteria;p__Firmicutes;c__Clostridia;o__Clostridiales;f__Veillonellaceae;g__Acidaminococcus;s__unidentified_Acidaminococcus	0	0.000116222	0.000135428	0.000106809	0	0	9.60953e-05	0	0	0.000215336	0	0.000219487	0.00610172	0.000231934	0.00037804
d__Bacteria;p__Firmicutes;c__Clostridia;o__Clostridiales;f__Veillonellaceae;g__Anaerovibrio;s__unidentified_Anaerovibrio	0.000301288	0.00107505	0.000880282	0.000186916	0.00136562	0	0.000288286	0.00341202	0.00175037	0.00236869	0.00104701	0.000830916	0	0.0016898	0.000357038
d__Bacteria;p__Firmicutes;c__Clostridia;o__Clostridiales;f__Veillonellaceae;g__Dialister;s__unidentified_Dialister	0	8.71662e-05	0.000406284	0.00333778	0	0.000416528	0.00054454	0	0.000196303	0	0.000312265	0.000297876	0.00773574	0.000579835	0.00449448
d__Bacteria;p__Firmicutes;c__Clostridia;o__Clostridiales;f__Veillonellaceae;g__Megamonas;s__unidentified_Megamonas	0	0	0	0	0	0	0	0	0	0	0	0	0	0	0
d__Bacteria;p__Firmicutes;c__Clostridia;o__Clostridiales;f__Veillonellaceae;g__Megasphaera;s__unidentified_Megasphaera	0	0	0.00115114	0.000133511	0.000182083	0	0	0.000556467	0	0.000567704	0	0.000172454	0.0766542	0.0010934	0.000882094
d__Bacteria;p__Firmicutes;c__Clostridia;o__Clostridiales;f__Veillonellaceae;g__Mitsuokella;s__Mitsuokella_multacida	0	0	0.000270856	0.000160214	0	0	3.20318e-05	0	0	1.9576e-05	0	0	0.00086872	3.31334e-05	0
d__Bacteria;p__Firmicutes;c__Clostridia;o__Clostridiales;f__Veillonellaceae;g__Mitsuokella;s__unclassified_Mitsuokella	0	0	0.000744854	5.34045e-05	0	0	0.000416413	0	3.27172e-05	0	0	0.000391942	0.000703249	0.000281634	0
d__Bacteria;p__Firmicutes;c__Clostridia;o__Clostridiales;f__Veillonellaceae;g__Mitsuokella;s__unidentified_Mitsuokella	0	0	0.00172671	0	0	0	0.000192191	0	0.000147227	0	0.000330633	0.000548718	0.00674292	0.000712369	0
d__Bacteria;p__Firmicutes;c__Clostridia;o__Clostridiales;f__Veillonellaceae;g__Phascolarctobacterium;s__unidentified_Phascolarctobacterium	0	0	0	0	0	0	0	0	0	0	0	0	0	3.31334e-05	0
d__Bacteria;p__Firmicutes;c__Clostridia;o__Clostridiales;f__Veillonellaceae;g__Schwartzia;s__unidentified_Schwartzia	0	0	0	0	0	0	3.20318e-05	0	0	0	0	3.13553e-05	0	0	0
d__Bacteria;p__Firmicutes;c__Clostridia;o__Clostridiales;f__Veillonellaceae;g__Selenomonas;s__Selenomonas_bovis	7.5322e-05	0.00220821	0.00186213	0	0.00021243	0.000333222	0.000768763	5.85754e-05	0	0.000783039	0	0.00194403	0.0196496	0.00157384	0.00107111
d__Bacteria;p__Firmicutes;c__Clostridia;o__Clostridiales;f__Veillonellaceae;g__Selenomonas;s__Selenomonas_ruminantium	0.000903864	0.00607258	0.00683911	0.000453939	0.0074654	0.00444296	0.00310708	0.0137213	0.00170129	0.00824149	0.0142356	0.0111939	0.000392992	0.00891289	0.00235225
d__Bacteria;p__Firmicutes;c__Clostridia;o__Clostridiales;f__Veillonellaceae;g__Selenomonas;s__unclassified_Selenomonas	0	0.000116222	6.7714e-05	0	9.10415e-05	0	0	0	0	0.000117456	0	0.000109744	0	0	0.000105011
d__Bacteria;p__Firmicutes;c__Clostridia;o__Clostridiales;f__Veillonellaceae;g__Selenomonas;s__unidentified_Selenomonas	0	0	0	0	0	0	0	0	0	5.8728e-05	0	0	0	0.0001491	0
d__Bacteria;p__Firmicutes;c__Clostridia;o__Clostridiales;f__Veillonellaceae;g__Succiniclasticum;s__unidentified_Succiniclasticum	0.00286224	0.0630212	0.0540358	0.0123364	0.0170248	0.0271298	0.0187706	0.0890347	0.0380991	0.0701799	0.0826399	0.0788743	0.0951662	0.0709552	0.0533667
d__Bacteria;p__Firmicutes;c__Clostridia;o__Clostridiales;f__Veillonellaceae;g__unclassified_Veillonellaceae;s__unclassified_Veillonellaceae	0.00145623	0.00153994	0.00947996	0.000400534	0.00106215	0.00136066	0.002018	0.00660438	0.00237199	0.00213378	0.00773314	0.00550286	0.01936	0.00642789	0.0075608
d__Bacteria;p__Firmicutes;c__Clostridia;o__Clostridiales;f__Veillonellaceae;g__unidentified_Veillonellaceae;s__unidentified_Veillonellaceae	0.00150644	0.00185955	0.00887053	0.000213618	0.00197257	0.00158281	0.00221019	0.00420279	0.0030427	0.00424799	0.00326959	0.00373128	0.0167539	0.00576522	0.00388541
d__Bacteria;p__Firmicutes;c__Clostridia;o__Clostridiales;f__[Acidaminobacteraceae];g__Fusibacter;s__unidentified_Fusibacter	0	0	0	0	0	0	0	0	0	0	0	0	0	0	0
d__Bacteria;p__Firmicutes;c__Clostridia;o__Clostridiales;f__[Mogibacteriaceae];g__Mogibacterium;s__unidentified_Mogibacterium	0.00331417	0.000319609	0	0.00034713	0.000667638	0.000277685	0	0	0	0	0.00012858	0	0	1.65667e-05	0
d__Bacteria;p__Firmicutes;c__Clostridia;o__Clostridiales;f__[Mogibacteriaceae];g__unclassified_[Mogibacteriaceae];s__unclassified_[Mogibacteriaceae]	0	0	0	0	0	0	0	0	0	0	0	0	0	0	0
d__Bacteria;p__Firmicutes;c__Clostridia;o__Clostridiales;f__[Mogibacteriaceae];g__unidentified_[Mogibacteriaceae];s__unidentified_[Mogibacteriaceae]	0.00667855	0.00706046	0.00504469	0.00640854	0.00488589	0.0050261	0.00269067	0.00809806	0.00868641	0.00794785	0.0107272	0.00236733	0.0254618	0.00483748	0.00560759
d__Bacteria;p__Firmicutes;c__Clostridia;o__Clostridiales;f__[Tissierellaceae];g__GW-34;s__unidentified_GW-34	0	5.81108e-05	0	0	0	0	0	0	0	0	0	0	0	0	0
d__Bacteria;p__Firmicutes;c__Clostridia;o__Clostridiales;f__[Tissierellaceae];g__Helcococcus;s__unidentified_Helcococcus	0	0	0	0	0	0	0	0	0	0	0	0	8.27352e-05	0	0
d__Bacteria;p__Firmicutes;c__Clostridia;o__Clostridiales;f__[Tissierellaceae];g__Parvimonas;s__unidentified_Parvimonas	0	0	0	0	0	0	0	0	0	0	0	0	0	0	0
d__Bacteria;p__Firmicutes;c__Clostridia;o__Clostridiales;f__[Tissierellaceae];g__Peptoniphilus;s__unidentified_Peptoniphilus	0	0	0	0	0	0	0	0	0	0	0	0	0	0	0
d__Bacteria;p__Firmicutes;c__Clostridia;o__Clostridiales;f__[Tissierellaceae];g__ph2;s__unidentified_ph2	0	0	0	0	0	0	0	0	0	0	0	0	0	0	0
d__Bacteria;p__Firmicutes;c__Clostridia;o__Clostridiales;f__unclassified_Clostridiales;g__unclassified_Clostridiales;s__unclassified_Clostridiales	0.027593	0.00909434	0.0109697	0.0142056	0.0110767	0.00916361	0.0195074	0.00557931	0.00513659	0.00557916	0.0104517	0.00221055	0.00922498	0.00680892	0.00632167
d__Bacteria;p__Firmicutes;c__Clostridia;o__Clostridiales;f__unidentified_Clostridiales;g__unidentified_Clostridiales;s__unidentified_Clostridiales	0.232921	0.0560188	0.0444542	0.0741522	0.0560816	0.0291014	0.0450367	0.0574772	0.0521839	0.0531096	0.0596793	0.009971	0.0633752	0.0312614	0.0289831
d__Bacteria;p__Firmicutes;c__Erysipelotrichi;o__Erysipelotrichales;f__Erysipelotrichaceae;g__Allobaculum;s__unidentified_Allobaculum	0	0	0	0	0	0	0	0	0	0	0	0	0	0	8.40089e-05
d__Bacteria;p__Firmicutes;c__Erysipelotrichi;o__Erysipelotrichales;f__Erysipelotrichaceae;g__Bulleidia;s__Bulleidia_hoa12_73A10	0	0	0	0	0	8.33056e-05	0	0	0	0	0	0	0	0	0
d__Bacteria;p__Firmicutes;c__Erysipelotrichi;o__Erysipelotrichales;f__Erysipelotrichaceae;g__Bulleidia;s__unclassified_Bulleidia	0	0	0	0	0	0	0	0	6.54343e-05	0	0	0	0	0	0
d__Bacteria;p__Firmicutes;c__Erysipelotrichi;o__Erysipelotrichales;f__Erysipelotrichaceae;g__Bulleidia;s__unidentified_Bulleidia	0.000200859	5.81108e-05	0.000270856	0.000881175	0.000364166	0	6.40636e-05	0.000102507	0.00022902	0.00019576	0.000404107	6.27107e-05	0.00295778	0.000314768	0.000105011
d__Bacteria;p__Firmicutes;c__Erysipelotrichi;o__Erysipelotrichales;f__Erysipelotrichaceae;g__L7A_E11;s__unidentified_L7A_E11	0.000728113	0.000232443	6.7714e-05	0.000267023	0.000333819	0.000222148	0.000128127	5.85754e-05	0.000212662	0.000352368	0.00036737	4.7033e-05	0.000103419	0	0.00018902
d__Bacteria;p__Firmicutes;c__Erysipelotrichi;o__Erysipelotrichales;f__Erysipelotrichaceae;g__RFN20;s__unidentified_RFN20	0.00225966	0.00302176	0.00240385	0.004753	0.00142632	0.000860824	0.0013133	0.00125937	0.00353345	0.0065188	0.00209401	0.00141099	0.000227522	0.00200457	0.00075608
d__Bacteria;p__Firmicutes;c__Erysipelotrichi;o__Erysipelotrichales;f__Erysipelotrichaceae;g__Sharpea;s__Sharpea_azabuensis	0	0.000174332	0.000440141	0	0.000546249	0.000138843	0.088728	0	0	0.00166396	0.000312265	0	0.000620514	0.000596402	0
d__Bacteria;p__Firmicutes;c__Erysipelotrichi;o__Erysipelotrichales;f__Erysipelotrichaceae;g__Sharpea;s__Sharpea_p-3329-23G2	0	0.000116222	0.0031487	0.0024032	0	0	0.00035235	0	0	0	0	0	0.00405403	0.000612968	0.000336036
d__Bacteria;p__Firmicutes;c__Erysipelotrichi;o__Erysipelotrichales;f__Erysipelotrichaceae;g__Sharpea;s__unclassified_Sharpea	0	0	0	0	0	0	0	0	0	0	0	0	4.13676e-05	0	0
d__Bacteria;p__Firmicutes;c__Erysipelotrichi;o__Erysipelotrichales;f__Erysipelotrichaceae;g__Sharpea;s__unidentified_Sharpea	0	0	0	8.01068e-05	0	0	0	0	0	0	0	0	0	0	0
d__Bacteria;p__Firmicutes;c__Erysipelotrichi;o__Erysipelotrichales;f__Erysipelotrichaceae;g__[Eubacterium];s__[Eubacterium]_cylindroides	0	0	0	0	0	0	0	0	0	0	0	0	0	0	0
d__Bacteria;p__Firmicutes;c__Erysipelotrichi;o__Erysipelotrichales;f__Erysipelotrichaceae;g__p-75-a5;s__unidentified_p-75-a5	0.00148133	0.000522997	0.000304713	0.000560748	0.00021243	0	0.000512508	0.000351453	0.000556192	0.000508976	0.000532687	0.000188132	0.00043436	0.000265067	0
d__Bacteria;p__Firmicutes;c__Erysipelotrichi;o__Erysipelotrichales;f__Erysipelotrichaceae;g__unclassified_Erysipelotrichaceae;s__unclassified_Erysipelotrichaceae	0.000301288	0	0	0	0	0	0.000288286	0	0	0	0	0	0	0	0
d__Bacteria;p__Firmicutes;c__Erysipelotrichi;o__Erysipelotrichales;f__Erysipelotrichaceae;g__unidentified_Erysipelotrichaceae;s__unidentified_Erysipelotrichaceae	0.000552361	0.000261499	0.00033857	8.01068e-05	0	0.000138843	0.000448445	0	0.000130869	0	0.000275528	0	0	8.28336e-05	0
d__Bacteria;p__Firmicutes;c__unclassified_Firmicutes;o__unclassified_Firmicutes;f__unclassified_Firmicutes;g__unclassified_Firmicutes;s__unclassified_Firmicutes	0.000175751	0.000464887	0.000169285	0.000160214	0.000121389	5.5537e-05	0.000192191	0	1.63586e-05	5.8728e-05	5.51055e-05	9.4066e-05	4.13676e-05	0.000115967	0.000126013
d__Bacteria;p__Fusobacteria;c__Fusobacteriia;o__Fusobacteriales;f__Fusobacteriaceae;g__Cetobacterium;s__Cetobacterium_somerae	0	0.000145277	0	0.000427236	0	0	0.00035235	0.000146439	0	0	0	0	0	0.000115967	6.30067e-05
d__Bacteria;p__Fusobacteria;c__Fusobacteriia;o__Fusobacteriales;f__Fusobacteriaceae;g__Fusobacterium;s__unidentified_Fusobacterium	0	0	0	0	0	0	0	0	0	0	0	0	0	0	0
d__Bacteria;p__Fusobacteria;c__Fusobacteriia;o__Fusobacteriales;f__Leptotrichiaceae;g__unidentified_Leptotrichiaceae;s__unidentified_Leptotrichiaceae	0	0	0	0	0	0	0	0	0	0	0	0	6.20514e-05	0	0
d__Bacteria;p__GN02;c__BD1-5;o__unidentified_BD1-5;f__unidentified_BD1-5;g__unidentified_BD1-5;s__unidentified_BD1-5	0	0	0	0	0	0	0	0	0	0	0	0	0	4.97001e-05	0
d__Bacteria;p__Gemmatimonadetes;c__Gemm-1;o__unidentified_Gemm-1;f__unidentified_Gemm-1;g__unidentified_Gemm-1;s__unidentified_Gemm-1	5.02147e-05	0	0	0	0	0	0	0	0	0	0	0	0	0	0
d__Bacteria;p__Lentisphaerae;c__[Lentisphaeria];o__Victivallales;f__Victivallaceae;g__unidentified_Victivallaceae;s__unidentified_Victivallaceae	0.000175751	0.000261499	0	0	0.000364166	0	0	0	0.000294454	0.000176184	7.3474e-05	0	0	0	0
d__Bacteria;p__Lentisphaerae;c__[Lentisphaeria];o__Z20;f__R4-45B;g__unidentified_R4-45B;s__unidentified_R4-45B	0	0	0	0	0	0	0	0	0	0	3.6737e-05	0	0	0	0
d__Bacteria;p__Nitrospirae;c__Nitrospira;o__Nitrospirales;f__0319-6A21;g__unidentified_0319-6A21;s__unidentified_0319-6A21	0	0	0	0	0	0	0	0	0	0	0	0	0	0	0
d__Bacteria;p__OD1;c__unidentified_OD1;o__unidentified_OD1;f__unidentified_OD1;g__unidentified_OD1;s__unidentified_OD1	7.5322e-05	0	0	0	0	0	0	0	0	0	0	0	0	0	0
d__Bacteria;p__Planctomycetes;c__Phycisphaerae;o__Phycisphaerales;f__unidentified_Phycisphaerales;g__unidentified_Phycisphaerales;s__unidentified_Phycisphaerales	0	0	0	0	0	0	0	0	0	0	0	0	0	0	4.20045e-05
d__Bacteria;p__Proteobacteria;c__Alphaproteobacteria;o__Caulobacterales;f__Caulobacteraceae;g__Asticcacaulis;s__unidentified_Asticcacaulis	0	0	6.7714e-05	0	0	0	0	4.39316e-05	0	0	0	0	0	0	0
d__Bacteria;p__Proteobacteria;c__Alphaproteobacteria;o__Caulobacterales;f__Caulobacteraceae;g__Brevundimonas;s__Brevundimonas_diminuta	0	0	0	0	0	0	0	0	0	0	0	0	0.000144787	0	0
d__Bacteria;p__Proteobacteria;c__Alphaproteobacteria;o__Caulobacterales;f__Caulobacteraceae;g__Brevundimonas;s__Brevundimonas_intermedia	0	0	0	0	0	0	0	0	0	0	0	0	0	0	0
d__Bacteria;p__Proteobacteria;c__Alphaproteobacteria;o__Caulobacterales;f__Caulobacteraceae;g__Brevundimonas;s__unclassified_Brevundimonas	0	0	0	0	0	0	0	0	0	0	0	0	0	0	0
d__Bacteria;p__Proteobacteria;c__Alphaproteobacteria;o__Caulobacterales;f__Caulobacteraceae;g__Caulobacter;s__Caulobacter_vibrioides	0	0	0	0	0	0	0	0	0	0	0	0	0	0	0
d__Bacteria;p__Proteobacteria;c__Alphaproteobacteria;o__Caulobacterales;f__Caulobacteraceae;g__Caulobacter;s__unclassified_Caulobacter	5.02147e-05	0	0	0	0	0	0	0	0	0	0	0	0	0	0
d__Bacteria;p__Proteobacteria;c__Alphaproteobacteria;o__Caulobacterales;f__Caulobacteraceae;g__Caulobacter;s__unidentified_Caulobacter	0	0	0	0	0	0	0.000160159	0.000117151	0.000212662	9.78799e-05	3.6737e-05	0	0	0	0
d__Bacteria;p__Proteobacteria;c__Alphaproteobacteria;o__Caulobacterales;f__Caulobacteraceae;g__Nitrobacteria;s__Nitrobacteria_hamadaniensis	0	0	0	0	0	0	0	0	0	0	0	0	4.13676e-05	0	0
d__Bacteria;p__Proteobacteria;c__Alphaproteobacteria;o__Caulobacterales;f__unclassified_Caulobacterales;g__unclassified_Caulobacterales;s__unclassified_Caulobacterales	0	0	0	0	0	0	0	0	0	0	0	0	0	0	0
d__Bacteria;p__Proteobacteria;c__Alphaproteobacteria;o__RF32;f__unidentified_RF32;g__unidentified_RF32;s__unidentified_RF32	0	0.000348665	0.000236999	0.000267023	0	5.5537e-05	0	0.000395384	0.000867005	0.000861343	0	0.000156777	0.000124103	0.000546702	0.000315033
d__Bacteria;p__Proteobacteria;c__Alphaproteobacteria;o__Rhizobiales;f__Bradyrhizobiaceae;g__unclassified_Bradyrhizobiaceae;s__unclassified_Bradyrhizobiaceae	0	0	0	0	0	0.000111074	0	0	0	0	0	0	0	0	0
d__Bacteria;p__Proteobacteria;c__Alphaproteobacteria;o__Rhizobiales;f__Brucellaceae;g__Ochrobactrum;s__unidentified_Ochrobactrum	0	0	0.000203142	0	0	0	0	0	0	0	0	0	0	0	0
d__Bacteria;p__Proteobacteria;c__Alphaproteobacteria;o__Rhizobiales;f__Hyphomicrobiaceae;g__Devosia;s__unidentified_Devosia	0	0	0.000135428	0	0	0	0	0	0	0	0	0	0	0	0
d__Bacteria;p__Proteobacteria;c__Alphaproteobacteria;o__Rhizobiales;f__Hyphomicrobiaceae;g__unclassified_Hyphomicrobiaceae;s__unclassified_Hyphomicrobiaceae	0	0	0	0	0	0	0	0	0	0	0	0	0	0	0
d__Bacteria;p__Proteobacteria;c__Alphaproteobacteria;o__Rhizobiales;f__Methylobacteriaceae;g__Methylobacterium;s__Methylobacterium_komagatae	0	0	0	0	0	0	0	0	0	0	0	0	0	0	0
d__Bacteria;p__Proteobacteria;c__Alphaproteobacteria;o__Rhizobiales;f__Methylobacteriaceae;g__Methylobacterium;s__Methylobacterium_mesophilicum	0	0	0	0	0	0	0	0	0	0	0	0	0	0	0
d__Bacteria;p__Proteobacteria;c__Alphaproteobacteria;o__Rhizobiales;f__Methylobacteriaceae;g__Methylobacterium;s__unclassified_Methylobacterium	0	0	0	0	0	0	0	0	0	0	0	0	0	0	0
d__Bacteria;p__Proteobacteria;c__Alphaproteobacteria;o__Rhizobiales;f__Methylobacteriaceae;g__Methylobacterium;s__unidentified_Methylobacterium	0	0	0	0	0	0	0	0	0	0	0	0	0	0	0
d__Bacteria;p__Proteobacteria;c__Alphaproteobacteria;o__Rhizobiales;f__Methylobacteriaceae;g__unidentified_Methylobacteriaceae;s__unidentified_Methylobacteriaceae	0	0	0	0	0	0	0	0	0	0	0	0	0	0	0
d__Bacteria;p__Proteobacteria;c__Alphaproteobacteria;o__Rhizobiales;f__Rhizobiaceae;g__Agrobacterium;s__unidentified_Agrobacterium	0	0	0	0	0	0	0	0	0	0	0	0	0	0	0
d__Bacteria;p__Proteobacteria;c__Alphaproteobacteria;o__Rhizobiales;f__Rhizobiaceae;g__unclassified_Rhizobiaceae;s__unclassified_Rhizobiaceae	0	0	0	0	0	0	0	0	0	0	0	0	0	0	0
d__Bacteria;p__Proteobacteria;c__Alphaproteobacteria;o__Rhizobiales;f__unclassified_Rhizobiales;g__unclassified_Rhizobiales;s__unclassified_Rhizobiales	0	0	0	0	0	0	0	2.92877e-05	3.27172e-05	0	0	0	0	0	0
d__Bacteria;p__Proteobacteria;c__Alphaproteobacteria;o__Rhodobacterales;f__Rhodobacteraceae;g__Paracoccus;s__Paracoccus_aminovorans	0	0	0	0	0	0	0	0	0	0	0	0	0.000144787	0	0
d__Bacteria;p__Proteobacteria;c__Alphaproteobacteria;o__Rhodobacterales;f__Rhodobacteraceae;g__Paracoccus;s__Paracoccus_kawasakiensis	0	0	0	0	0	0	0	0	0	0	0	0	0	0	0
d__Bacteria;p__Proteobacteria;c__Alphaproteobacteria;o__Rhodobacterales;f__Rhodobacteraceae;g__Rhodobacter;s__unidentified_Rhodobacter	0	0	0.000169285	0	0	0	0	0	0	0	0	0	0	0	0
d__Bacteria;p__Proteobacteria;c__Alphaproteobacteria;o__Rhodobacterales;f__Rhodobacteraceae;g__unclassified_Rhodobacteraceae;s__unclassified_Rhodobacteraceae	5.02147e-05	0	0	0	0	0	0	0	0	0	0	0	0	0	0
d__Bacteria;p__Proteobacteria;c__Alphaproteobacteria;o__Rhodospirillales;f__Acetobacteraceae;g__Acetobacter;s__Acetobacter_aceti	0	0	0	8.01068e-05	0	0	0	0	0	0	0	0	0	0	0
d__Bacteria;p__Proteobacteria;c__Alphaproteobacteria;o__Rhodospirillales;f__Acetobacteraceae;g__Acetobacter;s__unidentified_Acetobacter	0.000200859	0	0	0.000133511	0	0	0	7.32193e-05	0.000605267	0.00019576	0	0	0	0	0
d__Bacteria;p__Proteobacteria;c__Alphaproteobacteria;o__Rhodospirillales;f__Acetobacteraceae;g__unclassified_Acetobacteraceae;s__unclassified_Acetobacteraceae	0	5.81108e-05	0	0.000186916	0	0	0	0	0	0	0	0	0	0	0
d__Bacteria;p__Proteobacteria;c__Alphaproteobacteria;o__Rhodospirillales;f__Rhodospirillaceae;g__Azospirillum;s__Azospirillum_massiliensis	0	0	0	0	0	0	0	0	0	0	0	0	0	0	0
d__Bacteria;p__Proteobacteria;c__Alphaproteobacteria;o__Rhodospirillales;f__Rhodospirillaceae;g__Azospirillum;s__unclassified_Azospirillum	0	0	0	0	0	0	0	0	0	0	0	0	0	0	0
d__Bacteria;p__Proteobacteria;c__Alphaproteobacteria;o__Rhodospirillales;f__Rhodospirillaceae;g__Azospirillum;s__unidentified_Azospirillum	0.000150644	0	0	0	0	0	0	0.000175726	0.000163586	0.000332792	0.000642898	0	0	4.97001e-05	0
d__Bacteria;p__Proteobacteria;c__Alphaproteobacteria;o__Rhodospirillales;f__Rhodospirillaceae;g__Elstera;s__Elstera_litoralis	0	0	0	0	0	0	0	0	0	0	0	0	0	0	0
d__Bacteria;p__Proteobacteria;c__Alphaproteobacteria;o__Rhodospirillales;f__Rhodospirillaceae;g__Reyranella;s__Reyranella_massiliensis	0	0	0	0	0	0	0	0	0	0	0	0	0	0	0
d__Bacteria;p__Proteobacteria;c__Alphaproteobacteria;o__Rhodospirillales;f__Rhodospirillaceae;g__unclassified_Rhodospirillaceae;s__unclassified_Rhodospirillaceae	5.02147e-05	0	0	0	0	0	0	0	0	0	0	0	0	0	0
d__Bacteria;p__Proteobacteria;c__Alphaproteobacteria;o__Rickettsiales;f__mitochondria;g__Silene;s__Silene_vulgaris	0	0	0	0	0	0	0	0	0	0	0	0	0.000124103	0	0
d__Bacteria;p__Proteobacteria;c__Alphaproteobacteria;o__Rickettsiales;f__unidentified_Rickettsiales;g__unidentified_Rickettsiales;s__unidentified_Rickettsiales	0.00168219	0.000116222	0	5.34045e-05	0	0	0	0.000717549	0.00117782	0.0010571	0.00012858	0.000141099	0	0	0
d__Bacteria;p__Proteobacteria;c__Alphaproteobacteria;o__Sphingomonadales;f__Erythrobacteraceae;g__unclassified_Erythrobacteraceae;s__unclassified_Erythrobacteraceae	0	0	0	0	0	0	0	0	0	0	0	0	0	0	0
d__Bacteria;p__Proteobacteria;c__Alphaproteobacteria;o__Sphingomonadales;f__Sphingomonadaceae;g__Novosphingobium;s__Novosphingobium_acidiphilum	0	0	0	0	0	0	0	0	0	0	0	0	0	0	0
d__Bacteria;p__Proteobacteria;c__Alphaproteobacteria;o__Sphingomonadales;f__Sphingomonadaceae;g__Novosphingobium;s__Novosphingobium_capsulatum	0.000200859	0	0	0	0	0	0	0	0.000212662	0	0.000220422	0	0.000144787	6.62669e-05	0
d__Bacteria;p__Proteobacteria;c__Alphaproteobacteria;o__Sphingomonadales;f__Sphingomonadaceae;g__Novosphingobium;s__Novosphingobium_nitrogenifigens	0	0	0	0	0	0	0	0	0	0	0	0	0	0	0
d__Bacteria;p__Proteobacteria;c__Alphaproteobacteria;o__Sphingomonadales;f__Sphingomonadaceae;g__Novosphingobium;s__unclassified_Novosphingobium	0	0	0	0	0	0	0	0	0	0	0	0	0	0	8.40089e-05
d__Bacteria;p__Proteobacteria;c__Alphaproteobacteria;o__Sphingomonadales;f__Sphingomonadaceae;g__Sphingomonas;s__Sphingomonas_asaccharolytica	0.000100429	0	0	0	0	0	0	0	0	0	0	0	0	0	0
d__Bacteria;p__Proteobacteria;c__Alphaproteobacteria;o__Sphingomonadales;f__Sphingomonadaceae;g__Sphingomonas;s__unidentified_Sphingomonas	0	0	0	0	0	0	0	0.000102507	0	0	0	0	0	0	0
d__Bacteria;p__Proteobacteria;c__Alphaproteobacteria;o__Sphingomonadales;f__Sphingomonadaceae;g__unclassified_Sphingomonadaceae;s__unclassified_Sphingomonadaceae	0	0	0	0	0	0	0	0	0	0	0	0	0	0	8.40089e-05
d__Bacteria;p__Proteobacteria;c__Alphaproteobacteria;o__unclassified_Alphaproteobacteria;f__unclassified_Alphaproteobacteria;g__unclassified_Alphaproteobacteria;s__unclassified_Alphaproteobacteria	0	0	0	0	0	0	0	0	8.17929e-05	0	0	3.13553e-05	0	4.97001e-05	0
d__Bacteria;p__Proteobacteria;c__Alphaproteobacteria;o__unidentified_Alphaproteobacteria;f__unidentified_Alphaproteobacteria;g__unidentified_Alphaproteobacteria;s__unidentified_Alphaproteobacteria	0	0	0	0	0	0	0	2.92877e-05	8.17929e-05	0.000215336	0	0	0	8.28336e-05	0
d__Bacteria;p__Proteobacteria;c__Betaproteobacteria;o__Burkholderiales;f__Alcaligenaceae;g__unclassified_Alcaligenaceae;s__unclassified_Alcaligenaceae	0	0	0	0	0	0	0	0	0	0	0	0	0	0	0
d__Bacteria;p__Proteobacteria;c__Betaproteobacteria;o__Burkholderiales;f__Burkholderiaceae;g__Burkholderia;s__unclassified_Burkholderia	0	0	0	0	0	0	0	0	0	0	0	0	0	0	0
d__Bacteria;p__Proteobacteria;c__Betaproteobacteria;o__Burkholderiales;f__Burkholderiaceae;g__Burkholderia;s__unidentified_Burkholderia	0	0	0	0	0	0	0	0	0	0	0	0	0	0	0
d__Bacteria;p__Proteobacteria;c__Betaproteobacteria;o__Burkholderiales;f__Comamonadaceae;g__Acidovorax;s__Acidovorax_temperans	0	0	0	0	0	0	0	0	3.27172e-05	0	0	0	0	0	0
d__Bacteria;p__Proteobacteria;c__Betaproteobacteria;o__Burkholderiales;f__Comamonadaceae;g__Acidovorax;s__unclassified_Acidovorax	0.000200859	0	0.000236999	0	0.000273125	0	0	0	0.000163586	0	9.18425e-05	9.4066e-05	0	0	0
d__Bacteria;p__Proteobacteria;c__Betaproteobacteria;o__Burkholderiales;f__Comamonadaceae;g__Aquabacterium;s__unidentified_Aquabacterium	0.000451932	0.000145277	0	0	0	0	9.60953e-05	0.000248946	0.000408965	0.00039152	0.000202054	0	0.00016547	9.94003e-05	0.000126013
d__Bacteria;p__Proteobacteria;c__Betaproteobacteria;o__Burkholderiales;f__Comamonadaceae;g__Pelomonas;s__unclassified_Pelomonas	0	0	0	0	0	0	0	0	0	0	0	0	0	0	0
d__Bacteria;p__Proteobacteria;c__Betaproteobacteria;o__Burkholderiales;f__Comamonadaceae;g__Roseateles;s__unclassified_Roseateles	0	0	0	0	0	0	0	0	0	0	0	0	0	0	0
d__Bacteria;p__Proteobacteria;c__Betaproteobacteria;o__Burkholderiales;f__Comamonadaceae;g__Rubrivivax;s__unidentified_Rubrivivax	0	0	0	0	0	0	0	0	0	0	0	0	0	0	0
d__Bacteria;p__Proteobacteria;c__Betaproteobacteria;o__Burkholderiales;f__Comamonadaceae;g__unclassified_Comamonadaceae;s__unclassified_Comamonadaceae	0.000251073	0	0	0.000186916	0	0	0.000128127	0.000131795	0.000163586	0	0	0	0	0	0
d__Bacteria;p__Proteobacteria;c__Betaproteobacteria;o__Burkholderiales;f__Comamonadaceae;g__unidentified_Comamonadaceae;s__unidentified_Comamonadaceae	0	0	0	0	0	0	0	0	0	0	0	0	0	0	0
d__Bacteria;p__Proteobacteria;c__Betaproteobacteria;o__Burkholderiales;f__Oxalobacteraceae;g__Pseudoburkholderia;s__Pseudoburkholderia_malthae	0	0	0	0	0	0	0	0	0	0	0	0	0	0	0
d__Bacteria;p__Proteobacteria;c__Betaproteobacteria;o__Burkholderiales;f__unclassified_Burkholderiales;g__unclassified_Burkholderiales;s__unclassified_Burkholderiales	0	0	0	0	0	0	0	0	0	0	0	0	6.20514e-05	0	0
d__Bacteria;p__Proteobacteria;c__Betaproteobacteria;o__Hydrogenophilales;f__Hydrogenophilaceae;g__Thiobacillus;s__unidentified_Thiobacillus	0	0	0	0	0	0	0	0	0	0	0	6.27107e-05	0	0	8.40089e-05
d__Bacteria;p__Proteobacteria;c__Betaproteobacteria;o__MND1;f__unidentified_MND1;g__unidentified_MND1;s__unidentified_MND1	0	0	0	0	0	0	0	0	4.90757e-05	0	0	0	0	0	0
d__Bacteria;p__Proteobacteria;c__Betaproteobacteria;o__Rhodocyclales;f__Rhodocyclaceae;g__Hydrogenophilus;s__unidentified_Hydrogenophilus	0	0	0	0	0	0	0	0	0	0	0	0	0	0	0
d__Bacteria;p__Proteobacteria;c__Betaproteobacteria;o__Rhodocyclales;f__Rhodocyclaceae;g__unclassified_Rhodocyclaceae;s__unclassified_Rhodocyclaceae	0	5.81108e-05	0	5.34045e-05	0	0	0	0	0	0	0	0	0.000124103	0	4.20045e-05
d__Bacteria;p__Proteobacteria;c__Betaproteobacteria;o__unclassified_Betaproteobacteria;f__unclassified_Betaproteobacteria;g__unclassified_Betaproteobacteria;s__unclassified_Betaproteobacteria	0	0	0	0	0	0	0	0	0	0	0	0	0	0	0
d__Bacteria;p__Proteobacteria;c__Deltaproteobacteria;o__Bdellovibrionales;f__Bacteriovoracaceae;g__Peredibacter;s__Peredibacter_starrii	0	0	0	0	0	0	0	0	0	0	0	0	0	0	0
d__Bacteria;p__Proteobacteria;c__Deltaproteobacteria;o__Bdellovibrionales;f__Bacteriovoracaceae;g__unclassified_Bacteriovoracaceae;s__unclassified_Bacteriovoracaceae	0	0	0	0	0	0	0	0	0	0	0	0	0	0	0
d__Bacteria;p__Proteobacteria;c__Deltaproteobacteria;o__Bdellovibrionales;f__Bdellovibrionaceae;g__Bdellovibrio;s__unidentified_Bdellovibrio	0	0	0	0	0	0	0	0	0	0	0	0	0	0	0
d__Bacteria;p__Proteobacteria;c__Deltaproteobacteria;o__Desulfobacterales;f__Desulfobulbaceae;g__Desulfobulbus;s__unclassified_Desulfobulbus	0	0	0	0	0	0	0	0	0	0	0	0	0	3.31334e-05	0
d__Bacteria;p__Proteobacteria;c__Deltaproteobacteria;o__Desulfobacterales;f__Desulfobulbaceae;g__Desulfobulbus;s__unidentified_Desulfobulbus	0	8.71662e-05	0	0.000186916	0.000121389	0.000138843	0	0.000234302	0.000261737	0	0.000404107	0	4.13676e-05	0.000115967	0
d__Bacteria;p__Proteobacteria;c__Deltaproteobacteria;o__Desulfovibrionales;f__Desulfovibrionaceae;g__Desulfovibrio;s__Desulfovibrio_C21_c20	0	0	0	0	0	0	9.60953e-05	0	8.17929e-05	0	0	0	0.000124103	0	0
d__Bacteria;p__Proteobacteria;c__Deltaproteobacteria;o__Desulfovibrionales;f__Desulfovibrionaceae;g__Desulfovibrio;s__Desulfovibrio_D168	7.5322e-05	0.00037772	0.000643283	0.000267023	0.000394513	0.000333222	0.000800794	0.000658974	0.000981515	0.000802615	0.00108374	0.000344909	0.000682566	0.000695802	0.000525056
d__Bacteria;p__Proteobacteria;c__Deltaproteobacteria;o__Desulfovibrionales;f__Desulfovibrionaceae;g__Desulfovibrio;s__unclassified_Desulfovibrio	0	0	0	0	0	0	0	2.92877e-05	0	0	0	0	0	0	0
d__Bacteria;p__Proteobacteria;c__Deltaproteobacteria;o__Desulfovibrionales;f__Desulfovibrionaceae;g__Desulfovibrio;s__unidentified_Desulfovibrio	0	0.000174332	0	5.34045e-05	0	0	0	0	0	0	0	0	0	0	0
d__Bacteria;p__Proteobacteria;c__Deltaproteobacteria;o__Desulfovibrionales;f__Desulfovibrionaceae;g__unclassified_Desulfovibrionaceae;s__unclassified_Desulfovibrionaceae	0.000200859	0	0	0	0	0	3.20318e-05	0	0.00011451	0.000156608	0	0	0	0	0
d__Bacteria;p__Proteobacteria;c__Deltaproteobacteria;o__Desulfovibrionales;f__Desulfovibrionaceae;g__unidentified_Desulfovibrionaceae;s__unidentified_Desulfovibrionaceae	0	0.000145277	0	0	0	0	0	0.000175726	0	0	0	0	0	0	0
d__Bacteria;p__Proteobacteria;c__Deltaproteobacteria;o__GMD14H09;f__unidentified_GMD14H09;g__unidentified_GMD14H09;s__unidentified_GMD14H09	0	0.000203388	0	0	0.000242777	0.000138843	0	0.000966495	0.000981515	0.00117456	0.000110211	0	0.000144787	0.000347901	4.20045e-05
d__Bacteria;p__Proteobacteria;c__Deltaproteobacteria;o__Myxococcales;f__unidentified_Myxococcales;g__unidentified_Myxococcales;s__unidentified_Myxococcales	0	0	0	0	0	0	0	4.39316e-05	0	0	0	0	0	0	0
d__Bacteria;p__Proteobacteria;c__Deltaproteobacteria;o__unidentified_Deltaproteobacteria;f__unidentified_Deltaproteobacteria;g__unidentified_Deltaproteobacteria;s__unidentified_Deltaproteobacteria	0	0	0	0	0	0	0	0	3.27172e-05	0	0	0	0	0	0
d__Bacteria;p__Proteobacteria;c__Epsilonproteobacteria;o__Campylobacterales;f__Campylobacteraceae;g__Campylobacter;s__Campylobacter_subantarcticus	5.02147e-05	0	0	0	0	0	0	0	0	0	0	0	0	0	0
d__Bacteria;p__Proteobacteria;c__Epsilonproteobacteria;o__Campylobacterales;f__Campylobacteraceae;g__Campylobacter;s__unidentified_Campylobacter	0	0	0	0	0	8.33056e-05	0	0	0	0	0	0	0.000103419	0	0
d__Bacteria;p__Proteobacteria;c__Epsilonproteobacteria;o__Campylobacterales;f__Campylobacteraceae;g__unidentified_Campylobacteraceae;s__unidentified_Campylobacteraceae	0	0	0	0	0	0	0	0	0	0	0	0	0	0	0
d__Bacteria;p__Proteobacteria;c__Epsilonproteobacteria;o__Campylobacterales;f__Helicobacteraceae;g__Sulfurimonas;s__unidentified_Sulfurimonas	0	0	0	0	0	0	0	0	0	0	0	0	0.000124103	0	8.40089e-05
d__Bacteria;p__Proteobacteria;c__Epsilonproteobacteria;o__Campylobacterales;f__Helicobacteraceae;g__unidentified_Helicobacteraceae;s__unidentified_Helicobacteraceae	0	0	0	0	0	0	0	0	0	0	0	0	6.20514e-05	0	0.000105011
d__Bacteria;p__Proteobacteria;c__Gammaproteobacteria;o__Aeromonadales;f__Aeromonadaceae;g__Aeromonas;s__unclassified_Aeromonas	0.000301288	0	0	0	0	0	0	0	0	0	0.000220422	0	0	0	0
d__Bacteria;p__Proteobacteria;c__Gammaproteobacteria;o__Aeromonadales;f__Aeromonadaceae;g__unclassified_Aeromonadaceae;s__unclassified_Aeromonadaceae	0	0.000174332	0	0	0	0	0	0	0	0	0	0	0	0	0
d__Bacteria;p__Proteobacteria;c__Gammaproteobacteria;o__Aeromonadales;f__Succinivibrionaceae;g__Ruminobacter;s__unidentified_Ruminobacter	0	0	0	0	0	0	0.00035235	0.000234302	0.000523475	0.0004894	0	0.000156777	0	0	0
d__Bacteria;p__Proteobacteria;c__Gammaproteobacteria;o__Aeromonadales;f__Succinivibrionaceae;g__Succinimonas;s__Succinimonas_amylolytica	0	0	0	0	9.10415e-05	0	6.40636e-05	8.78632e-05	0.00011451	9.78799e-05	0	0	0	0	0
d__Bacteria;p__Proteobacteria;c__Gammaproteobacteria;o__Aeromonadales;f__Succinivibrionaceae;g__Succinivibrio;s__unidentified_Succinivibrio	0.00125537	0.000435831	0.000541712	0.000293725	0.00021243	0.000860824	0.00156956	0.000410028	0.000310813	0.00164438	0.00115722	0.001897	0.000827352	0.00142474	0.000483051
d__Bacteria;p__Proteobacteria;c__Gammaproteobacteria;o__Aeromonadales;f__Succinivibrionaceae;g__unidentified_Succinivibrionaceae;s__unidentified_Succinivibrionaceae	0.000703005	0.064474	0.00788868	0.00811749	0.000455208	0.0443186	0.0115314	0.000629686	0.00490757	0.00788912	0.0104884	0.369287	0.0115829	0.0605679	0.146764
d__Bacteria;p__Proteobacteria;c__Gammaproteobacteria;o__Alteromonadales;f__Shewanellaceae;g__Shewanella;s__unidentified_Shewanella	0	0	0	0	0	0	0.000160159	0.000131795	0.00034353	0.000469824	0	4.7033e-05	0	0	0
d__Bacteria;p__Proteobacteria;c__Gammaproteobacteria;o__Cardiobacteriales;f__Cardiobacteriaceae;g__Suttonella;s__Suttonella_ornithocola	0	0	0	0	0	0	0	0	0	5.8728e-05	0	0	0	0	0
d__Bacteria;p__Proteobacteria;c__Gammaproteobacteria;o__Enterobacteriales;f__Enterobacteriaceae;g__Morganella;s__unclassified_Morganella	0.000225966	0	0	0	0	0	0	0.00019037	0	0	0	0	0	0	0
d__Bacteria;p__Proteobacteria;c__Gammaproteobacteria;o__Enterobacteriales;f__Enterobacteriaceae;g__Pseudomonas;s__Pseudomonas_syringae	0	0	0	0	6.06943e-05	0	0	0	0	0	0	0	0	0	0
d__Bacteria;p__Proteobacteria;c__Gammaproteobacteria;o__Enterobacteriales;f__Enterobacteriaceae;g__Shigella;s__unclassified_Shigella	0	0	0.000440141	0.000480641	0.000273125	0.000138843	0	0	0	0	0	0	0	9.94003e-05	0
d__Bacteria;p__Proteobacteria;c__Gammaproteobacteria;o__Enterobacteriales;f__Enterobacteriaceae;g__unclassified_Enterobacteriaceae;s__unclassified_Enterobacteriaceae	0	0	0	0	0	0	0.000320318	0	0	0	0	0.000219487	0.000227522	0.000115967	0.000231024
d__Bacteria;p__Proteobacteria;c__Gammaproteobacteria;o__Legionellales;f__Legionellaceae;g__Legionella;s__Legionella_pneumophila	0	0	0	0	0	0	0	0	0	0	0	0	0	0	0
d__Bacteria;p__Proteobacteria;c__Gammaproteobacteria;o__Oceanospirillales;f__Oceanospirillaceae;g__unidentified_Oceanospirillaceae;s__unidentified_Oceanospirillaceae	5.02147e-05	0	0	0	0	0	0	0	0	0	0	0	0	0	0
d__Bacteria;p__Proteobacteria;c__Gammaproteobacteria;o__Pasteurellales;f__Pasteurellaceae;g__Bibersteinia;s__Bibersteinia_trehalosi	0	0	0	0	0	0	0	0	0	0	0	0	4.13676e-05	0	0
d__Bacteria;p__Proteobacteria;c__Gammaproteobacteria;o__Pasteurellales;f__Pasteurellaceae;g__Bibersteinia;s__unclassified_Bibersteinia	0	0	0	0	0	0	0	0	0	0	0	0	0	4.97001e-05	0
d__Bacteria;p__Proteobacteria;c__Gammaproteobacteria;o__Pasteurellales;f__Pasteurellaceae;g__unclassified_Pasteurellaceae;s__unclassified_Pasteurellaceae	0	0	0	0	0	0	0	0	0	0	0	0	0	0	0
d__Bacteria;p__Proteobacteria;c__Gammaproteobacteria;o__Pseudomonadales;f__Moraxellaceae;g__Acinetobacter;s__Acinetobacter_johnsonii	0	0	0	0	0	0	0	0	0	0	0	0	0	0	0
d__Bacteria;p__Proteobacteria;c__Gammaproteobacteria;o__Pseudomonadales;f__Moraxellaceae;g__Acinetobacter;s__Acinetobacter_lwoffii	0	0	0	0	0	0	0	0	0	0	0	0	0	8.28336e-05	0
d__Bacteria;p__Proteobacteria;c__Gammaproteobacteria;o__Pseudomonadales;f__Moraxellaceae;g__Acinetobacter;s__unclassified_Acinetobacter	0	0	0	0	0	0	0	0	9.81515e-05	0	0	0	0	0	0
d__Bacteria;p__Proteobacteria;c__Gammaproteobacteria;o__Pseudomonadales;f__Moraxellaceae;g__Psychrobacter;s__Psychrobacter_pacificensis	0	0	0	0	0	0	0	0	0	0	0	0	0	0	0
d__Bacteria;p__Proteobacteria;c__Gammaproteobacteria;o__Pseudomonadales;f__Moraxellaceae;g__Psychrobacter;s__unidentified_Psychrobacter	0	0	0	0	0	0	0	0	0	0	0	4.7033e-05	0	0	0
d__Bacteria;p__Proteobacteria;c__Gammaproteobacteria;o__Pseudomonadales;f__Moraxellaceae;g__unidentified_Moraxellaceae;s__unidentified_Moraxellaceae	0	0	0	0	0	0	0	0	0	0	0	0	0	0	0
d__Bacteria;p__Proteobacteria;c__Gammaproteobacteria;o__Pseudomonadales;f__Pseudomonadaceae;g__Pseudomonas;s__Pseudomonas_caeni	0	0	0	0	0	0.000111074	0	0	0	0	0	0	0	0	0
d__Bacteria;p__Proteobacteria;c__Gammaproteobacteria;o__Pseudomonadales;f__Pseudomonadaceae;g__Pseudomonas;s__unclassified_Pseudomonas	0.000100429	0	0	0	0	0	0	0	0	0	9.18425e-05	0	0	0	0
d__Bacteria;p__Proteobacteria;c__Gammaproteobacteria;o__Pseudomonadales;f__Pseudomonadaceae;g__unclassified_Pseudomonadaceae;s__unclassified_Pseudomonadaceae	0	0	0	0	0.000121389	0	0	0	0	0	0	0.000109744	0	0	0
d__Bacteria;p__Proteobacteria;c__Gammaproteobacteria;o__Pseudomonadales;f__Pseudomonadaceae;g__unidentified_Pseudomonadaceae;s__unidentified_Pseudomonadaceae	0	0	0	0	0	0	0	0	3.27172e-05	0	0	0	0	0	0
d__Bacteria;p__Proteobacteria;c__Gammaproteobacteria;o__Xanthomonadales;f__Xanthomonadaceae;g__Luteimonas;s__unidentified_Luteimonas	0	0	0	0	0	0	0	0	0	5.8728e-05	0	0	0	0	0
d__Bacteria;p__Proteobacteria;c__Gammaproteobacteria;o__Xanthomonadales;f__Xanthomonadaceae;g__Pseudoxanthomonas;s__unclassified_Pseudoxanthomonas	0	0	0	0	0	0	0	0	0	0	0	0	0	0	0
d__Bacteria;p__Proteobacteria;c__Gammaproteobacteria;o__Xanthomonadales;f__Xanthomonadaceae;g__Stenotrophomonas;s__unclassified_Stenotrophomonas	0	0	0	0	0	0	0	0	0	0	0	0	0	0	0
d__Bacteria;p__Proteobacteria;c__Gammaproteobacteria;o__Xanthomonadales;f__Xanthomonadaceae;g__Stenotrophomonas;s__unidentified_Stenotrophomonas	0	0	0	0	0	0	0	0	0	0	0	0	0	0	0
d__Bacteria;p__Proteobacteria;c__Gammaproteobacteria;o__Xanthomonadales;f__Xanthomonadaceae;g__unclassified_Xanthomonadaceae;s__unclassified_Xanthomonadaceae	0	0	0	0	0	0	6.40636e-05	0	0	0	0	0	0	0	0
d__Bacteria;p__Proteobacteria;c__Gammaproteobacteria;o__Xanthomonadales;f__Xanthomonadaceae;g__unidentified_Xanthomonadaceae;s__unidentified_Xanthomonadaceae	0	0	0	0	0	0	0	0	0	0	0	0	4.13676e-05	0	0
d__Bacteria;p__Proteobacteria;c__Gammaproteobacteria;o__unclassified_Gammaproteobacteria;f__unclassified_Gammaproteobacteria;g__unclassified_Gammaproteobacteria;s__unclassified_Gammaproteobacteria	2.51073e-05	0	0	0.000106809	0	0	0.00035235	0	4.90757e-05	0	0.000110211	9.4066e-05	0	0	0.00018902
d__Bacteria;p__Proteobacteria;c__Gammaproteobacteria;o__unidentified_Gammaproteobacteria;f__unidentified_Gammaproteobacteria;g__unidentified_Gammaproteobacteria;s__unidentified_Gammaproteobacteria	0	0	0	0	0	0	0	0	0	0	0	0	0	6.62669e-05	0
d__Bacteria;p__Proteobacteria;c__TA18;o__PHOS-HD29;f__unidentified_PHOS-HD29;g__unidentified_PHOS-HD29;s__unidentified_PHOS-HD29	0	0	0	0	0	0	0	0	0	0	0	0	0	0	0
d__Bacteria;p__Proteobacteria;c__unclassified_Proteobacteria;o__unclassified_Proteobacteria;f__unclassified_Proteobacteria;g__unclassified_Proteobacteria;s__unclassified_Proteobacteria	0	0	0	0	0	0	0	0	0	0	0	6.27107e-05	0	0	0
d__Bacteria;p__SR1;c__unidentified_SR1;o__unidentified_SR1;f__unidentified_SR1;g__unidentified_SR1;s__unidentified_SR1	0	0.00633408	0.000981853	0.0059012	0.0016084	0.000860824	0.000960953	0.00632615	0.00891543	0.00319089	0.00049595	0.00136396	0.00138582	0.00369438	0.000798085
d__Bacteria;p__Spirochaetes;c__Spirochaetes;o__Spirochaetales;f__Spirochaetaceae;g__Treponema;s__unidentified_Treponema	0.0061513	0.00177238	0.000440141	0.00200267	0.00176014	0.000499833	0.00144143	0.00433458	0.00992966	0.0059511	0.00130416	0.00137963	0.000579147	0.00215367	0.00151216
d__Bacteria;p__Spirochaetes;c__Spirochaetes;o__Spirochaetales;f__Spirochaetaceae;g__unidentified_Spirochaetaceae;s__unidentified_Spirochaetaceae	0	0	0	0	0	0	0	0	9.81515e-05	9.78799e-05	0	0	0	0	0
d__Bacteria;p__Synergistetes;c__Synergistia;o__Synergistales;f__Dethiosulfovibrionaceae;g__Pyramidobacter;s__unidentified_Pyramidobacter	0	0.000145277	0.000440141	8.01068e-05	0	0.00019438	0.000320318	0.00019037	0.000359889	0.000137032	0.000183685	0.000219487	0.0012824	0.000364468	0.000126013
d__Bacteria;p__Synergistetes;c__Synergistia;o__Synergistales;f__Dethiosulfovibrionaceae;g__TG5;s__unidentified_TG5	0	0	0	0.000213618	0	5.5537e-05	0	5.85754e-05	8.17929e-05	0	0.000146948	0	6.20514e-05	0	0
d__Bacteria;p__Synergistetes;c__Synergistia;o__Synergistales;f__Synergistaceae;g__unidentified_Synergistaceae;s__unidentified_Synergistaceae	0	0	0	0	0	0	0	0	0	3.9152e-05	0	0	0	0	0
d__Bacteria;p__Synergistetes;c__Synergistia;o__Synergistales;f__Thermovirgaceae;g__unidentified_Thermovirgaceae;s__unidentified_Thermovirgaceae	0	5.81108e-05	0	0.000106809	0	0.000138843	0	0	0	0	0	0	0	0	0
d__Bacteria;p__TM7;c__TM7-3;o__CW040;f__F16;g__unidentified_F16;s__unidentified_F16	0.00128047	0.00139466	0.00159128	0.0023498	0.00139597	0.00055537	0.00089689	0.00404171	0.00588909	0.00520721	0.00286549	0.000564396	0.00179949	0.000463868	0.000693073
d__Bacteria;p__TM7;c__TM7-3;o__I025;f__Rs-045;g__unidentified_Rs-045;s__unidentified_Rs-045	0	0	0	0	0	0	0	0	0	0	0	0	0.000413676	8.28336e-05	0.000861091
d__Bacteria;p__TM7;c__TM7-3;o__unclassified_TM7-3;f__unclassified_TM7-3;g__unclassified_TM7-3;s__unclassified_TM7-3	0	0	0	0	0	0	0	0	0	0	0	0	0	0	0
d__Bacteria;p__Tenericutes;c__Mollicutes;o__Acholeplasmatales;f__unidentified_Acholeplasmatales;g__unidentified_Acholeplasmatales;s__unidentified_Acholeplasmatales	5.02147e-05	0	0	0	0	0	0	5.85754e-05	9.81515e-05	5.8728e-05	0	0	0	0	0
d__Bacteria;p__Tenericutes;c__Mollicutes;o__Anaeroplasmatales;f__Anaeroplasmataceae;g__Anaeroplasma;s__unidentified_Anaeroplasma	0.000200859	0.000464887	0.000406284	0.000881175	0.000849721	0.000277685	6.40636e-05	0.00215265	0.00336987	0.00156608	0.000459213	0.00026652	0	0.00122594	0.000357038
d__Bacteria;p__Tenericutes;c__Mollicutes;o__Anaeroplasmatales;f__Anaeroplasmataceae;g__unclassified_Anaeroplasmataceae;s__unclassified_Anaeroplasmataceae	0	0	0	5.34045e-05	0	0	0	7.32193e-05	0	0	0	0	0	0	0
d__Bacteria;p__Tenericutes;c__Mollicutes;o__Mycoplasmatales;f__Mycoplasmataceae;g__Mycoplasma;s__unidentified_Mycoplasma	0	0	0	0	0	0	0	0	0	0	0	0	0	0	0
d__Bacteria;p__Tenericutes;c__Mollicutes;o__Mycoplasmatales;f__Mycoplasmataceae;g__unidentified_Mycoplasmataceae;s__unidentified_Mycoplasmataceae	0	0	0	0	0	0	0	5.85754e-05	0	0	0	0	0	0	0
d__Bacteria;p__Tenericutes;c__Mollicutes;o__RF39;f__unidentified_RF39;g__unidentified_RF39;s__unidentified_RF39	0.00143112	0.00183049	0.00108342	0.00368491	0.00124423	8.33056e-05	0.000512508	7.32193e-05	0.000948798	0.00115498	0.00086332	0.00026652	0.00252342	0.00140817	0.000693073
d__Bacteria;p__Tenericutes;c__Mollicutes;o__unclassified_Mollicutes;f__unclassified_Mollicutes;g__unclassified_Mollicutes;s__unclassified_Mollicutes	0	0	0	0	0	8.33056e-05	0	0	0	0	0	0	0	0	0
d__Bacteria;p__Tenericutes;c__Mollicutes;o__unidentified_Mollicutes;f__unidentified_Mollicutes;g__unidentified_Mollicutes;s__unidentified_Mollicutes	0	0	0	0	0	0	0	0	9.81515e-05	0	0	0	0	3.31334e-05	0
d__Bacteria;p__Thermotogae;c__Thermotogae;o__Thermotogales;f__Thermotogaceae;g__SC103;s__unidentified_SC103	0	0	0	5.34045e-05	0	5.5537e-05	0	0	0	0	0	0	0	0	0
d__Bacteria;p__Verrucomicrobia;c__Opitutae;o__Opitutales;f__Opitutaceae;g__Opitutus;s__unidentified_Opitutus	0	0	0	0	0	0	0	0	0	0	0	0	4.13676e-05	0	0
d__Bacteria;p__Verrucomicrobia;c__Verruco-5;o__WCHB1-41;f__RFP12;g__unidentified_RFP12;s__unidentified_RFP12	0.0041176	0.000261499	0.000101571	0.000106809	0.000697985	0.000305454	6.40636e-05	0.000102507	0.00211026	0.00270149	0.000477581	0.000188132	0	0.000165667	0.000168018
d__Bacteria;p__Verrucomicrobia;c__Verruco-5;o__WCHB1-41;f__unclassified_WCHB1-41;g__unclassified_WCHB1-41;s__unclassified_WCHB1-41	0	0	0	0	0	0	0	0	0	0	0	0	0	0	0
d__Bacteria;p__Verrucomicrobia;c__Verruco-5;o__WCHB1-41;f__unidentified_WCHB1-41;g__unidentified_WCHB1-41;s__unidentified_WCHB1-41	0.000150644	0	0	0	0	0	0	0	0	0	0	0	0	0	0
d__Bacteria;p__Verrucomicrobia;c__[Pedosphaerae];o__[Pedosphaerales];f__R4-41B;g__unidentified_R4-41B;s__unidentified_R4-41B	0	0	0	5.34045e-05	0	0	0	0	0	0	0	0	0	0	0
d__Bacteria;p__Verrucomicrobia;c__[Pedosphaerae];o__[Pedosphaerales];f__[Pedosphaeraceae];g__Pedosphaera;s__unidentified_Pedosphaera	0	0	0	0	0	0	0	0	0	0	0	0	4.13676e-05	0	0
d__Bacteria;p__WPS-2;c__unidentified_WPS-2;o__unidentified_WPS-2;f__unidentified_WPS-2;g__unidentified_WPS-2;s__unidentified_WPS-2	0	0.00197577	0	0	0.000151736	0.000138843	9.60953e-05	0	0.000785212	0	0	0.000391942	0	0.000265067	0.000147016
d__Bacteria;p__[Thermi];c__Deinococci;o__Deinococcales;f__Deinococcaceae;g__Deinococcus;s__unidentified_Deinococcus	0	0	0	0	0	0	0	0	0	0	0	0	0	0	0
d__Bacteria;p__unclassified_Bacteria;c__unclassified_Bacteria;o__unclassified_Bacteria;f__unclassified_Bacteria;g__unclassified_Bacteria;s__unclassified_Bacteria	0.00534786	0.00464887	0.00585726	0.00226969	0.00406652	0.00236032	0.00720715	0.00165476	0.00137412	0.000508976	0.000624529	0.000799561	0.00196496	0.00155727	0.00144915
d__Bacteria;p__unidentified_Bacteria;c__unidentified_Bacteria;o__unidentified_Bacteria;f__unidentified_Bacteria;g__unidentified_Bacteria;s__unidentified_Bacteria	0.00258606	0.00395154	0.00226842	0.0012283	0.000849721	0.0020271	0.00320318	0.000161082	0.00101423	0.0015465	0.000477581	0.000783883	0.00101351	0.000364468	0.000924098
